# Supplementary material for: A product-driven system with an evolutionary algorithm to increase flexibility in planning a job shop
Source: PLoS One. 2023 Feb 16;18(2):e0281807. doi: 10.1371/journal.pone.0281807 (PMC9934420; doi:10.1371/journal.pone.0281807)
Supplement: S1 File — (ZIP) [file pone.0281807.s001.zip]

Archive with 10 entries (10 files):
- abz5.txt
- Taillard_specification/abz5.txt
- abz6.txt
- Taillard_specification/abz6.txt
- abz7.txt
- Taillard_specification/abz7.txt
- abz8.txt
- Taillard_specification/abz8.txt
- abz9.txt
- Taillard_specification/abz9.txt
