# Supplementary material for: A product-driven system with an evolutionary algorithm to increase flexibility in planning a job shop
Source: PLoS One. 2023 Feb 16;18(2):e0281807. doi: 10.1371/journal.pone.0281807 (PMC9934420; doi:10.1371/journal.pone.0281807)
Supplement: S1 File — (ZIP) [file pone.0281807.s001.zip › abz5.txt]

10	10
4	88	8	68	6	94	5	99	1	67	2	89	9	77	7	99	0	86	3	92
5	72	3	50	6	69	4	75	2	94	8	66	0	92	1	82	7	94	9	63
9	83	8	61	0	83	1	65	6	64	5	85	7	78	4	85	2	55	3	77
7	94	2	68	1	61	4	99	3	54	6	75	5	66	0	76	9	63	8	67
3	69	4	88	9	82	8	95	0	99	2	67	6	95	5	68	7	67	1	86
1	99	4	81	5	64	6	66	8	80	2	80	7	69	9	62	3	79	0	88
7	50	1	86	4	97	3	96	0	95	8	97	2	66	5	99	6	52	9	71
4	98	6	73	3	82	2	51	1	71	5	94	7	85	0	62	8	95	9	79
0	94	6	71	3	81	7	85	1	66	2	90	4	76	5	58	8	93	9	97
3	50	0	59	1	82	8	67	7	56	9	96	6	58	4	81	5	59	2	96
