# Supplementary material for: A product-driven system with an evolutionary algorithm to increase flexibility in planning a job shop
Source: PLoS One. 2023 Feb 16;18(2):e0281807. doi: 10.1371/journal.pone.0281807 (PMC9934420; doi:10.1371/journal.pone.0281807)
Supplement: S1 File — (ZIP) [file pone.0281807.s001.zip › Taillard_specification/abz5.txt]

10	10
88	68	94	99	67	89	77	99	86	92
72	50	69	75	94	66	92	82	94	63
83	61	83	65	64	85	78	85	55	77
94	68	61	99	54	75	66	76	63	67
69	88	82	95	99	67	95	68	67	86
99	81	64	66	80	80	69	62	79	88
50	86	97	96	95	97	66	99	52	71
98	73	82	51	71	94	85	62	95	79
94	71	81	85	66	90	76	58	93	97
50	59	82	67	56	96	58	81	59	96
5	9	7	6	2	3	10	8	1	4
6	4	7	5	3	9	1	2	8	10
10	9	1	2	7	6	8	5	3	4
8	3	2	5	4	7	6	1	10	9
4	5	10	9	1	3	7	6	8	2
2	5	6	7	9	3	8	10	4	1
8	2	5	4	1	9	3	6	7	10
5	7	4	3	2	6	8	1	9	10
1	7	4	8	2	3	5	6	9	10
4	1	2	9	8	10	7	5	6	3
