# Supplementary material for: A product-driven system with an evolutionary algorithm to increase flexibility in planning a job shop
Source: PLoS One. 2023 Feb 16;18(2):e0281807. doi: 10.1371/journal.pone.0281807 (PMC9934420; doi:10.1371/journal.pone.0281807)
Supplement: S1 File — (ZIP) [file pone.0281807.s001.zip › abz6.txt]

10	10
7	62	8	24	5	25	3	84	4	47	6	38	2	82	0	93	9	24	1	66
5	47	2	97	8	92	9	22	1	93	4	29	7	56	3	80	0	78	6	67
1	45	7	46	6	22	2	26	9	38	0	69	4	40	3	33	8	75	5	96
4	85	8	76	5	68	9	88	3	36	6	75	2	56	1	35	0	77	7	85
8	60	9	20	7	25	3	63	4	81	0	52	1	30	5	98	6	54	2	86
3	87	9	73	5	51	2	95	4	65	1	86	6	22	8	58	0	80	7	65
5	81	2	53	7	57	6	71	9	81	0	43	4	26	8	54	3	58	1	69
4	20	6	86	5	21	8	79	9	62	2	34	0	27	1	81	7	30	3	46
9	68	6	66	5	98	8	86	7	66	0	56	3	82	1	95	4	47	2	78
0	30	3	50	7	34	2	58	1	77	5	34	8	84	4	40	9	46	6	44
