# Supplementary material for: A product-driven system with an evolutionary algorithm to increase flexibility in planning a job shop
Source: PLoS One. 2023 Feb 16;18(2):e0281807. doi: 10.1371/journal.pone.0281807 (PMC9934420; doi:10.1371/journal.pone.0281807)
Supplement: S1 File — (ZIP) [file pone.0281807.s001.zip › Taillard_specification/abz6.txt]

10	10
62	24	25	84	47	38	82	93	24	66
47	97	92	22	93	29	56	80	78	67
45	46	22	26	38	69	40	33	75	96
85	76	68	88	36	75	56	35	77	85
60	20	25	63	81	52	30	98	54	86
87	73	51	95	65	86	22	58	80	65
81	53	57	71	81	43	26	54	58	69
20	86	21	79	62	34	27	81	30	46
68	66	98	86	66	56	82	95	47	78
30	50	34	58	77	34	84	40	46	44
8	9	6	4	5	7	3	1	10	2
6	3	9	10	2	5	8	4	1	7
2	8	7	3	10	1	5	4	9	6
5	9	6	10	4	7	3	2	1	8
9	10	8	4	5	1	2	6	7	3
4	10	6	3	5	2	7	9	1	8
6	3	8	7	10	1	5	9	4	2
5	7	6	9	10	3	1	2	8	4
10	7	6	9	8	1	4	2	5	3
1	4	8	3	2	6	9	5	10	7
