# Supplementary material for: A product-driven system with an evolutionary algorithm to increase flexibility in planning a job shop
Source: PLoS One. 2023 Feb 16;18(2):e0281807. doi: 10.1371/journal.pone.0281807 (PMC9934420; doi:10.1371/journal.pone.0281807)
Supplement: S1 File — (ZIP) [file pone.0281807.s001.zip › abz7.txt]

20	15
2	24	3	12	9	17	4	27	0	21	6	25	8	27	7	26	1	30	5	31	11	18	14	16	13	39	10	19	12	26
6	30	3	15	12	20	11	19	1	24	13	15	10	28	2	36	5	26	7	15	0	11	8	23	14	20	9	26	4	28
6	35	0	22	13	23	7	32	2	20	3	12	12	19	10	23	9	17	1	14	5	16	11	29	8	16	4	22	14	22
9	20	6	29	1	19	7	14	12	33	4	30	0	32	5	21	11	29	10	24	14	25	2	29	3	13	8	20	13	18
11	23	13	20	1	28	6	32	7	16	5	18	8	24	9	23	3	24	10	34	2	24	0	24	14	28	12	15	4	18
8	24	11	19	14	21	1	33	7	34	6	35	5	40	10	36	3	23	2	26	4	15	9	28	13	38	12	13	0	25
13	27	3	30	6	21	8	19	12	12	4	27	2	39	9	13	14	12	5	36	10	21	11	17	1	29	0	17	7	33
5	27	4	19	6	29	9	20	3	21	10	40	8	14	14	39	13	39	2	27	1	36	12	12	11	37	7	22	0	13
13	32	11	29	8	24	3	27	5	40	4	21	9	26	0	27	14	27	6	16	2	21	10	13	7	28	12	28	1	32
12	35	1	11	5	39	14	18	7	23	0	34	3	24	13	11	8	30	11	31	4	15	10	15	2	28	9	26	6	33
10	28	5	37	12	29	1	31	7	25	8	13	14	14	4	20	3	27	9	25	13	31	11	14	6	25	2	39	0	36
0	22	11	25	5	28	13	35	4	31	8	21	9	20	14	19	2	29	7	32	10	18	1	18	3	11	12	17	6	15
12	39	5	32	2	36	8	14	3	28	13	37	0	38	6	20	7	19	11	12	14	22	1	36	4	15	9	32	10	16
8	28	1	29	14	40	12	23	4	34	5	33	6	27	10	17	0	20	7	28	11	21	2	21	13	20	9	33	3	27
9	21	14	34	3	30	12	38	0	11	11	16	2	14	5	14	1	34	8	33	4	23	13	40	10	12	6	23	7	27
9	13	14	40	7	36	4	17	0	13	5	33	8	25	13	24	10	23	3	36	2	29	1	18	11	13	6	33	12	13
3	25	5	15	2	28	12	40	7	39	1	31	8	35	6	31	11	36	4	12	10	33	14	19	9	16	13	27	0	21
12	22	10	14	0	12	2	20	5	12	1	18	11	17	8	39	14	31	3	31	7	32	9	20	13	29	4	13	6	26
5	18	10	30	7	38	14	22	13	15	11	20	9	16	3	17	1	12	2	13	12	40	6	17	8	30	4	38	0	13
9	31	8	39	12	27	1	14	5	33	3	31	11	22	13	36	0	16	7	11	14	14	4	29	6	28	2	22	10	17
