# Supplementary material for: A product-driven system with an evolutionary algorithm to increase flexibility in planning a job shop
Source: PLoS One. 2023 Feb 16;18(2):e0281807. doi: 10.1371/journal.pone.0281807 (PMC9934420; doi:10.1371/journal.pone.0281807)
Supplement: S1 File — (ZIP) [file pone.0281807.s001.zip › Taillard_specification/abz7.txt]

20	15
24	12	17	27	21	25	27	26	30	31	18	16	39	19	26
30	15	20	19	24	15	28	36	26	15	11	23	20	26	28
35	22	23	32	20	12	19	23	17	14	16	29	16	22	22
20	29	19	14	33	30	32	21	29	24	25	29	13	20	18
23	20	28	32	16	18	24	23	24	34	24	24	28	15	18
24	19	21	33	34	35	40	36	23	26	15	28	38	13	25
27	30	21	19	12	27	39	13	12	36	21	17	29	17	33
27	19	29	20	21	40	14	39	39	27	36	12	37	22	13
32	29	24	27	40	21	26	27	27	16	21	13	28	28	32
35	11	39	18	23	34	24	11	30	31	15	15	28	26	33
28	37	29	31	25	13	14	20	27	25	31	14	25	39	36
22	25	28	35	31	21	20	19	29	32	18	18	11	17	15
39	32	36	14	28	37	38	20	19	12	22	36	15	32	16
28	29	40	23	34	33	27	17	20	28	21	21	20	33	27
21	34	30	38	11	16	14	14	34	33	23	40	12	23	27
13	40	36	17	13	33	25	24	23	36	29	18	13	33	13
25	15	28	40	39	31	35	31	36	12	33	19	16	27	21
22	14	12	20	12	18	17	39	31	31	32	20	29	13	26
18	30	38	22	15	20	16	17	12	13	40	17	30	38	13
31	39	27	14	33	31	22	36	16	11	14	29	28	22	17
3	4	10	5	1	7	9	8	2	6	12	15	14	11	13
7	4	13	12	2	14	11	3	6	8	1	9	15	10	5
7	1	14	8	3	4	13	11	10	2	6	12	9	5	15
10	7	2	8	13	5	1	6	12	11	15	3	4	9	14
12	14	2	7	8	6	9	10	4	11	3	1	15	13	5
9	12	15	2	8	7	6	11	4	3	5	10	14	13	1
14	4	7	9	13	5	3	10	15	6	11	12	2	1	8
6	5	7	10	4	11	9	15	14	3	2	13	12	8	1
14	12	9	4	6	5	10	1	15	7	3	11	8	13	2
13	2	6	15	8	1	4	14	9	12	5	11	3	10	7
11	6	13	2	8	9	15	5	4	10	14	12	7	3	1
1	12	6	14	5	9	10	15	3	8	11	2	4	13	7
13	6	3	9	4	14	1	7	8	12	15	2	5	10	11
9	2	15	13	5	6	7	11	1	8	12	3	14	10	4
10	15	4	13	1	12	3	6	2	9	5	14	11	7	8
10	15	8	5	1	6	9	14	11	4	3	2	12	7	13
4	6	3	13	8	2	9	7	12	5	11	15	10	14	1
13	11	1	3	6	2	12	9	15	4	8	10	14	5	7
6	11	8	15	14	12	10	4	2	3	13	7	9	5	1
10	9	13	2	6	4	12	14	1	8	15	5	7	3	11
