# Supplementary material for: A product-driven system with an evolutionary algorithm to increase flexibility in planning a job shop
Source: PLoS One. 2023 Feb 16;18(2):e0281807. doi: 10.1371/journal.pone.0281807 (PMC9934420; doi:10.1371/journal.pone.0281807)
Supplement: S1 File — (ZIP) [file pone.0281807.s001.zip › abz8.txt]

20	15
0	19	9	33	2	32	13	18	10	39	8	34	6	25	4	36	11	40	12	33	1	31	14	30	3	34	5	26	7	13
9	11	10	22	14	19	5	12	4	25	6	38	0	29	7	39	13	19	11	22	1	23	3	20	2	40	12	19	8	26
3	25	8	17	11	24	13	40	10	32	14	16	5	39	9	19	0	24	1	39	4	17	2	35	7	38	6	20	12	31
14	22	3	36	2	34	12	17	4	30	13	12	1	13	6	25	9	12	7	18	10	31	0	39	5	40	8	26	11	37
12	32	14	15	1	35	7	13	8	32	11	23	6	22	4	21	0	38	2	38	3	40	10	31	5	11	13	37	9	16
10	23	12	38	8	11	14	27	9	11	6	25	5	14	4	12	2	27	11	26	7	29	3	28	13	21	0	20	1	30
6	39	8	38	0	15	12	27	10	22	9	27	2	32	4	40	3	12	13	20	14	21	11	22	5	17	7	38	1	27
11	11	13	24	10	38	8	15	9	19	14	13	5	30	0	26	2	29	6	33	12	21	1	15	3	21	4	28	7	33
8	20	6	17	5	26	3	34	9	23	0	16	2	18	4	35	12	24	10	16	11	26	7	12	14	13	13	27	1	19
1	18	7	37	14	27	9	40	5	40	6	17	8	22	3	17	10	30	0	38	4	21	12	32	11	24	13	24	2	30
11	19	0	22	13	36	6	18	5	22	3	17	14	35	10	34	7	23	8	19	2	29	1	22	12	17	4	33	9	39
6	32	3	22	12	24	5	13	4	13	1	11	0	11	13	25	8	13	2	15	10	33	11	17	14	16	9	38	7	24
14	16	13	16	1	37	8	25	2	26	3	11	9	34	4	14	0	20	6	36	12	12	5	29	10	25	7	32	11	12
8	20	10	24	11	27	9	38	5	34	12	39	7	33	4	37	2	31	13	15	14	34	3	33	6	26	1	36	0	14
8	31	0	17	9	13	1	21	10	17	7	19	13	14	3	40	5	32	11	25	2	34	14	23	6	13	12	40	4	26
8	38	12	17	3	14	13	17	4	12	1	35	6	35	0	19	10	36	7	19	9	29	2	31	5	26	11	35	14	37
14	20	3	16	0	33	10	14	5	27	7	31	8	16	6	31	12	28	9	37	4	37	2	29	11	38	1	30	13	36
11	18	3	37	14	16	6	15	8	14	12	11	13	32	5	12	1	11	10	29	7	19	4	12	9	18	2	26	0	39
11	11	2	11	12	22	9	35	14	20	7	31	4	19	3	39	5	28	6	33	10	34	1	38	0	20	13	17	8	28
2	12	12	25	5	23	8	21	6	27	9	30	14	23	11	39	3	26	13	34	7	17	1	24	4	12	0	19	10	36
