# Supplementary material for: A product-driven system with an evolutionary algorithm to increase flexibility in planning a job shop
Source: PLoS One. 2023 Feb 16;18(2):e0281807. doi: 10.1371/journal.pone.0281807 (PMC9934420; doi:10.1371/journal.pone.0281807)
Supplement: S1 File — (ZIP) [file pone.0281807.s001.zip › Taillard_specification/abz8.txt]

20	15
19	33	32	18	39	34	25	36	40	33	31	30	34	26	13
11	22	19	12	25	38	29	39	19	22	23	20	40	19	26
25	17	24	40	32	16	39	19	24	39	17	35	38	20	31
22	36	34	17	30	12	13	25	12	18	31	39	40	26	37
32	15	35	13	32	23	22	21	38	38	40	31	11	37	16
23	38	11	27	11	25	14	12	27	26	29	28	21	20	30
39	38	15	27	22	27	32	40	12	20	21	22	17	38	27
11	24	38	15	19	13	30	26	29	33	21	15	21	28	33
20	17	26	34	23	16	18	35	24	16	26	12	13	27	19
18	37	27	40	40	17	22	17	30	38	21	32	24	24	30
19	22	36	18	22	17	35	34	23	19	29	22	17	33	39
32	22	24	13	13	11	11	25	13	15	33	17	16	38	24
16	16	37	25	26	11	34	14	20	36	12	29	25	32	12
20	24	27	38	34	39	33	37	31	15	34	33	26	36	14
31	17	13	21	17	19	14	40	32	25	34	23	13	40	26
38	17	14	17	12	35	35	19	36	19	29	31	26	35	37
20	16	33	14	27	31	16	31	28	37	37	29	38	30	36
18	37	16	15	14	11	32	12	11	29	19	12	18	26	39
11	11	22	35	20	31	19	39	28	33	34	38	20	17	28
12	25	23	21	27	30	23	39	26	34	17	24	12	19	36
1	10	3	14	11	9	7	5	12	13	2	15	4	6	8
10	11	15	6	5	7	1	8	14	12	2	4	3	13	9
4	9	12	14	11	15	6	10	1	2	5	3	8	7	13
15	4	3	13	5	14	2	7	10	8	11	1	6	9	12
13	15	2	8	9	12	7	5	1	3	4	11	6	14	10
11	13	9	15	10	7	6	5	3	12	8	4	14	1	2
7	9	1	13	11	10	3	5	4	14	15	12	6	8	2
12	14	11	9	10	15	6	1	3	7	13	2	4	5	8
9	7	6	4	10	1	3	5	13	11	12	8	15	14	2
2	8	15	10	6	7	9	4	11	1	5	13	12	14	3
12	1	14	7	6	4	15	11	8	9	3	2	13	5	10
7	4	13	6	5	2	1	14	9	3	11	12	15	10	8
15	14	2	9	3	4	10	5	1	7	13	6	11	8	12
9	11	12	10	6	13	8	5	3	14	15	4	7	2	1
9	1	10	2	11	8	14	4	6	12	3	15	7	13	5
9	13	4	14	5	2	7	1	11	8	10	3	6	12	15
15	4	1	11	6	8	9	7	13	10	5	3	12	2	14
12	4	15	7	9	13	14	6	2	11	8	5	10	3	1
12	3	13	10	15	8	5	4	6	7	11	2	1	14	9
3	13	6	9	7	10	15	12	4	14	8	2	5	1	11
