# Supplementary material for: A product-driven system with an evolutionary algorithm to increase flexibility in planning a job shop
Source: PLoS One. 2023 Feb 16;18(2):e0281807. doi: 10.1371/journal.pone.0281807 (PMC9934420; doi:10.1371/journal.pone.0281807)
Supplement: S1 File — (ZIP) [file pone.0281807.s001.zip › abz9.txt]

20	15
6	14	5	21	8	13	4	11	1	11	14	35	13	20	11	17	10	18	12	11	2	23	3	13	0	15	7	11	9	35
1	35	5	31	0	13	3	26	6	14	9	17	7	38	12	20	10	19	13	12	8	16	4	34	11	15	14	12	2	14
0	30	4	35	2	40	10	35	6	30	14	23	8	29	13	37	7	38	3	40	9	26	12	11	1	40	11	36	5	17
7	40	5	18	4	12	8	23	0	23	9	14	13	16	12	14	10	23	3	12	6	16	14	32	1	40	11	25	2	29
2	35	3	15	12	31	11	28	6	32	4	30	10	27	7	29	0	38	13	11	1	23	14	17	5	27	9	37	8	29
5	33	3	33	6	19	12	40	10	19	0	33	13	26	2	31	11	28	7	36	4	38	1	21	14	25	9	40	8	35
13	25	0	32	11	33	12	18	4	32	6	28	5	15	3	35	9	14	2	34	7	23	10	32	1	17	14	26	8	19
2	16	12	33	9	34	11	30	13	40	8	12	14	26	5	26	6	15	3	21	1	40	4	32	0	14	7	30	10	35
2	17	10	16	14	20	6	24	8	26	3	36	12	22	0	14	13	11	9	20	7	23	1	29	11	23	4	15	5	40
4	27	9	37	3	40	11	14	13	25	7	30	0	34	2	11	5	15	12	32	1	36	10	12	14	28	8	31	6	23
13	25	0	22	3	27	8	14	5	25	6	20	14	18	7	14	1	19	2	17	4	27	9	22	12	22	11	27	10	21
14	34	10	15	0	22	3	29	13	34	6	40	7	17	2	32	12	20	5	39	4	31	11	16	1	37	8	33	9	13
6	12	12	27	4	17	2	24	8	11	5	19	14	11	3	17	9	25	1	11	11	31	13	33	7	31	10	12	0	22
5	22	14	15	0	16	8	32	7	20	4	22	9	11	13	19	1	30	12	33	6	29	11	18	3	34	10	32	2	18
5	27	3	26	10	28	6	37	4	18	12	12	11	11	13	26	7	27	9	40	14	19	1	24	2	18	0	12	8	34
8	15	5	28	9	25	6	32	1	13	7	38	11	11	2	34	4	25	0	20	10	32	3	23	12	14	14	16	13	20
1	15	4	13	8	37	3	14	10	22	5	24	12	26	7	22	9	34	14	22	11	19	13	32	0	29	2	13	6	35
7	36	5	33	13	28	9	20	10	30	4	33	14	29	0	34	3	22	11	12	6	30	8	12	1	35	2	13	12	35
14	26	11	31	5	35	2	38	13	19	10	35	4	27	8	29	3	39	9	13	6	14	7	26	0	17	1	22	12	15
1	36	7	34	11	33	8	17	14	38	6	39	5	16	3	27	13	29	2	16	0	16	4	19	9	40	12	35	10	39
