# Supplementary material for: A product-driven system with an evolutionary algorithm to increase flexibility in planning a job shop
Source: PLoS One. 2023 Feb 16;18(2):e0281807. doi: 10.1371/journal.pone.0281807 (PMC9934420; doi:10.1371/journal.pone.0281807)
Supplement: S1 File — (ZIP) [file pone.0281807.s001.zip › Taillard_specification/abz9.txt]

20	15
14	21	13	11	11	35	20	17	18	11	23	13	15	11	35
35	31	13	26	14	17	38	20	19	12	16	34	15	12	14
30	35	40	35	30	23	29	37	38	40	26	11	40	36	17
40	18	12	23	23	14	16	14	23	12	16	32	40	25	29
35	15	31	28	32	30	27	29	38	11	23	17	27	37	29
33	33	19	40	19	33	26	31	28	36	38	21	25	40	35
25	32	33	18	32	28	15	35	14	34	23	32	17	26	19
16	33	34	30	40	12	26	26	15	21	40	32	14	30	35
17	16	20	24	26	36	22	14	11	20	23	29	23	15	40
27	37	40	14	25	30	34	11	15	32	36	12	28	31	23
25	22	27	14	25	20	18	14	19	17	27	22	22	27	21
34	15	22	29	34	40	17	32	20	39	31	16	37	33	13
12	27	17	24	11	19	11	17	25	11	31	33	31	12	22
22	15	16	32	20	22	11	19	30	33	29	18	34	32	18
27	26	28	37	18	12	11	26	27	40	19	24	18	12	34
15	28	25	32	13	38	11	34	25	20	32	23	14	16	20
15	13	37	14	22	24	26	22	34	22	19	32	29	13	35
36	33	28	20	30	33	29	34	22	12	30	12	35	13	35
26	31	35	38	19	35	27	29	39	13	14	26	17	22	15
36	34	33	17	38	39	16	27	29	16	16	19	40	35	39
7	6	9	5	2	15	14	12	11	13	3	4	1	8	10
2	6	1	4	7	10	8	13	11	14	9	5	12	15	3
1	5	3	11	7	15	9	14	8	4	10	13	2	12	6
8	6	5	9	1	10	14	13	11	4	7	15	2	12	3
3	4	13	12	7	5	11	8	1	14	2	15	6	10	9
6	4	7	13	11	1	14	3	12	8	5	2	15	10	9
14	1	12	13	5	7	6	4	10	3	8	11	2	15	9
3	13	10	12	14	9	15	6	7	4	2	5	1	8	11
3	11	15	7	9	4	13	1	14	10	8	2	12	5	6
5	10	4	12	14	8	1	3	6	13	2	11	15	9	7
14	1	4	9	6	7	15	8	2	3	5	10	13	12	11
15	11	1	4	14	7	8	3	13	6	5	12	2	9	10
7	13	5	3	9	6	15	4	10	2	12	14	8	11	1
6	15	1	9	8	5	10	14	2	13	7	12	4	11	3
6	4	11	7	5	13	12	14	8	10	15	2	3	1	9
9	6	10	7	2	8	12	3	5	1	11	4	13	15	14
2	5	9	4	11	6	13	8	10	15	12	14	1	3	7
8	6	14	10	11	5	15	1	4	12	7	9	2	3	13
15	12	6	3	14	11	5	9	4	10	7	8	1	2	13
2	8	12	9	15	7	6	4	14	3	1	5	10	13	11
