# Supplementary material for: A product-driven system with an evolutionary algorithm to increase flexibility in planning a job shop
Source: PLoS One. 2023 Feb 16;18(2):e0281807. doi: 10.1371/journal.pone.0281807 (PMC9934420; doi:10.1371/journal.pone.0281807)
Supplement: S2 File — (ZIP) [file pone.0281807.s002.zip]

Archive with 6 entries (6 files):
- ft06.txt
- Taillard_specification/ft06.txt
- ft10.txt
- Taillard_specification/ft10.txt
- ft20.txt
- Taillard_specification/ft20.txt
