# Supplementary material for: A product-driven system with an evolutionary algorithm to increase flexibility in planning a job shop
Source: PLoS One. 2023 Feb 16;18(2):e0281807. doi: 10.1371/journal.pone.0281807 (PMC9934420; doi:10.1371/journal.pone.0281807)
Supplement: S2 File — (ZIP) [file pone.0281807.s002.zip › ft06.txt]

6	6 
2	1	0	3	1	6	3	7	5	3	4	6
1	8	2	5	4	10	5	10	0	10	3	4
2	5	3	4	5	8	0	9	1	1	4	7
1	5	0	5	2	5	3	3	4	8	5	9
2	9	1	3	4	5	5	4	0	3	3	1
1	3	3	3	5	9	0	10	4	4	2	1
