# Supplementary material for: A product-driven system with an evolutionary algorithm to increase flexibility in planning a job shop
Source: PLoS One. 2023 Feb 16;18(2):e0281807. doi: 10.1371/journal.pone.0281807 (PMC9934420; doi:10.1371/journal.pone.0281807)
Supplement: S2 File — (ZIP) [file pone.0281807.s002.zip › Taillard_specification/ft06.txt]

6	6
1	3	6	7	3	6
8	5	10	10	10	4
5	4	8	9	1	7
5	5	5	3	8	9
9	3	5	4	3	1
3	3	9	10	4	1
3	1	2	4	6	5
2	3	5	6	1	4
3	4	6	1	2	5
2	1	3	4	5	6
3	2	5	6	1	4
2	4	6	1	5	3
