# Supplementary material for: A product-driven system with an evolutionary algorithm to increase flexibility in planning a job shop
Source: PLoS One. 2023 Feb 16;18(2):e0281807. doi: 10.1371/journal.pone.0281807 (PMC9934420; doi:10.1371/journal.pone.0281807)
Supplement: S2 File — (ZIP) [file pone.0281807.s002.zip › ft10.txt]

10	10
0	29	1	78	2	9	3	36	4	49	5	11	6	62	7	56	8	44	9	21
0	43	2	90	4	75	9	11	3	69	1	28	6	46	5	46	7	72	8	30
1	91	0	85	3	39	2	74	8	90	5	10	7	12	6	89	9	45	4	33
1	81	2	95	0	71	4	99	6	9	8	52	7	85	3	98	9	22	5	43
2	14	0	6	1	22	5	61	3	26	4	69	8	21	7	49	9	72	6	53
2	84	1	2	5	52	3	95	8	48	9	72	0	47	6	65	4	6	7	25
1	46	0	37	3	61	2	13	6	32	5	21	9	32	8	89	7	30	4	55
2	31	0	86	1	46	5	74	4	32	6	88	8	19	9	48	7	36	3	79
0	76	1	69	3	76	5	51	2	85	9	11	6	40	7	89	4	26	8	74
1	85	0	13	2	61	6	7	8	64	9	76	5	47	3	52	4	90	7	45
