# Supplementary material for: A product-driven system with an evolutionary algorithm to increase flexibility in planning a job shop
Source: PLoS One. 2023 Feb 16;18(2):e0281807. doi: 10.1371/journal.pone.0281807 (PMC9934420; doi:10.1371/journal.pone.0281807)
Supplement: S2 File — (ZIP) [file pone.0281807.s002.zip › Taillard_specification/ft10.txt]

10	10
29	78	9	36	49	11	62	56	44	21
43	90	75	11	69	28	46	46	72	30
91	85	39	74	90	10	12	89	45	33
81	95	71	99	9	52	85	98	22	43
14	6	22	61	26	69	21	49	72	53
84	2	52	95	48	72	47	65	6	25
46	37	61	13	32	21	32	89	30	55
31	86	46	74	32	88	19	48	36	79
76	69	76	51	85	11	40	89	26	74
85	13	61	7	64	76	47	52	90	45
1	2	3	4	5	6	7	8	9	10
1	3	5	10	4	2	7	6	8	9
2	1	4	3	9	6	8	7	10	5
2	3	1	5	7	9	8	4	10	6
3	1	2	6	4	5	9	8	10	7
3	2	6	4	9	10	1	7	5	8
2	1	4	3	7	6	10	9	8	5
3	1	2	6	5	7	9	10	8	4
1	2	4	6	3	10	7	8	5	9
2	1	3	7	9	10	6	4	5	8
