# Supplementary material for: A product-driven system with an evolutionary algorithm to increase flexibility in planning a job shop
Source: PLoS One. 2023 Feb 16;18(2):e0281807. doi: 10.1371/journal.pone.0281807 (PMC9934420; doi:10.1371/journal.pone.0281807)
Supplement: S2 File — (ZIP) [file pone.0281807.s002.zip › ft20.txt]

20	5
0	29	1	9	2	49	3	62	4	44
0	43	1	75	3	69	2	46	4	72
1	91	0	39	2	90	4	12	3	45
1	81	0	71	4	9	2	85	3	22
2	14	1	22	0	26	3	21	4	72
2	84	1	52	4	48	0	47	3	6
1	46	0	61	2	32	3	32	4	30
2	31	1	46	0	32	3	19	4	36
0	76	3	76	2	85	1	40	4	26
1	85	2	61	0	64	3	47	4	90
1	78	3	36	0	11	4	56	2	21
2	90	0	11	1	28	3	46	4	30
0	85	2	74	1	10	3	89	4	33
2	95	0	99	1	52	3	98	4	43
0	6	1	61	4	69	2	49	3	53
1	2	0	95	3	72	4	65	2	25
0	37	2	13	1	21	3	89	4	55
0	86	1	74	4	88	2	48	3	79
1	69	2	51	0	11	3	89	4	74
0	13	1	7	2	76	3	52	4	45
