# Supplementary material for: A product-driven system with an evolutionary algorithm to increase flexibility in planning a job shop
Source: PLoS One. 2023 Feb 16;18(2):e0281807. doi: 10.1371/journal.pone.0281807 (PMC9934420; doi:10.1371/journal.pone.0281807)
Supplement: S2 File — (ZIP) [file pone.0281807.s002.zip › Taillard_specification/ft20.txt]

20	5
29	9	49	62	44
43	75	69	46	72
91	39	90	12	45
81	71	9	85	22
14	22	26	21	72
84	52	48	47	6
46	61	32	32	30
31	46	32	19	36
76	76	85	40	26
85	61	64	47	90
78	36	11	56	21
90	11	28	46	30
85	74	10	89	33
95	99	52	98	43
6	61	69	49	53
2	95	72	65	25
37	13	21	89	55
86	74	88	48	79
69	51	11	89	74
13	7	76	52	45
1	2	3	4	5
1	2	4	3	5
2	1	3	5	4
2	1	5	3	4
3	2	1	4	5
3	2	5	1	4
2	1	3	4	5
3	2	1	4	5
1	4	3	2	5
2	3	1	4	5
2	4	1	5	3
3	1	2	4	5
1	3	2	4	5
3	1	2	4	5
1	2	5	3	4
2	1	4	5	3
1	3	2	4	5
1	2	5	3	4
2	3	1	4	5
1	2	3	4	5
