# Supplementary material for: A product-driven system with an evolutionary algorithm to increase flexibility in planning a job shop
Source: PLoS One. 2023 Feb 16;18(2):e0281807. doi: 10.1371/journal.pone.0281807 (PMC9934420; doi:10.1371/journal.pone.0281807)
Supplement: S3 File — (ZIP) [file pone.0281807.s003.zip]

Archive with 80 entries (80 files):
- la01.txt
- Taillard_specification/la01.txt
- la02.txt
- Taillard_specification/la02.txt
- la03.txt
- Taillard_specification/la03.txt
- la04.txt
- Taillard_specification/la04.txt
- la05.txt
- Taillard_specification/la05.txt
- la06.txt
- Taillard_specification/la06.txt
- la07.txt
- Taillard_specification/la07.txt
- la08.txt
- Taillard_specification/la08.txt
- la09.txt
- Taillard_specification/la09.txt
- la10.txt
- Taillard_specification/la10.txt
- la11.txt
- Taillard_specification/la11.txt
- la12.txt
- Taillard_specification/la12.txt
- la13.txt
- Taillard_specification/la13.txt
- la14.txt
- Taillard_specification/la14.txt
- la15.txt
- Taillard_specification/la15.txt
- la16.txt
- Taillard_specification/la16.txt
- la17.txt
- Taillard_specification/la17.txt
- la18.txt
- Taillard_specification/la18.txt
- la19.txt
- Taillard_specification/la19.txt
- la20.txt
- Taillard_specification/la20.txt
- la21.txt
- Taillard_specification/la21.txt
- la22.txt
- Taillard_specification/la22.txt
- la23.txt
- Taillard_specification/la23.txt
- la24.txt
- Taillard_specification/la24.txt
- la25.txt
- Taillard_specification/la25.txt
- la26.txt
- Taillard_specification/la26.txt
- la27.txt
- Taillard_specification/la27.txt
- la28.txt
- Taillard_specification/la28.txt
- la29.txt
- Taillard_specification/la29.txt
- la30.txt
- Taillard_specification/la30.txt
- la31.txt
- Taillard_specification/la31.txt
- la32.txt
- Taillard_specification/la32.txt
- la33.txt
- Taillard_specification/la33.txt
- la34.txt
- Taillard_specification/la34.txt
- la35.txt
- Taillard_specification/la35.txt
- la36.txt
- Taillard_specification/la36.txt
- la37.txt
- Taillard_specification/la37.txt
- la38.txt
- Taillard_specification/la38.txt
- la39.txt
- Taillard_specification/la39.txt
- la40.txt
- Taillard_specification/la40.txt
