# Supplementary material for: A product-driven system with an evolutionary algorithm to increase flexibility in planning a job shop
Source: PLoS One. 2023 Feb 16;18(2):e0281807. doi: 10.1371/journal.pone.0281807 (PMC9934420; doi:10.1371/journal.pone.0281807)
Supplement: S3 File — (ZIP) [file pone.0281807.s003.zip › la01.txt]

10	5
1	21	0	53	4	95	3	55	2	34
0	21	3	52	4	16	2	26	1	71
3	39	4	98	1	42	2	31	0	12
1	77	0	55	4	79	2	66	3	77
0	83	3	34	2	64	1	19	4	37
1	54	2	43	4	79	0	92	3	62
3	69	4	77	1	87	2	87	0	93
2	38	0	60	1	41	3	24	4	83
3	17	1	49	4	25	0	44	2	98
4	77	3	79	2	43	1	75	0	96
