# Supplementary material for: A product-driven system with an evolutionary algorithm to increase flexibility in planning a job shop
Source: PLoS One. 2023 Feb 16;18(2):e0281807. doi: 10.1371/journal.pone.0281807 (PMC9934420; doi:10.1371/journal.pone.0281807)
Supplement: S3 File — (ZIP) [file pone.0281807.s003.zip › Taillard_specification/la01.txt]

10	5
21	53	95	55	34
21	52	16	26	71
39	98	42	31	12
77	55	79	66	77
83	34	64	19	37
54	43	79	92	62
69	77	87	87	93
38	60	41	24	83
17	49	25	44	98
77	79	43	75	96
2	1	5	4	3
1	4	5	3	2
4	5	2	3	1
2	1	5	3	4
1	4	3	2	5
2	3	5	1	4
4	5	2	3	1
3	1	2	4	5
4	2	5	1	3
5	4	3	2	1
