# Supplementary material for: A product-driven system with an evolutionary algorithm to increase flexibility in planning a job shop
Source: PLoS One. 2023 Feb 16;18(2):e0281807. doi: 10.1371/journal.pone.0281807 (PMC9934420; doi:10.1371/journal.pone.0281807)
Supplement: S3 File — (ZIP) [file pone.0281807.s003.zip › la02.txt]

10	5
0	20	3	87	1	31	4	76	2	17
4	25	2	32	0	24	1	18	3	81
1	72	2	23	4	28	0	58	3	99
2	86	1	76	4	97	0	45	3	90
4	27	0	42	3	48	2	17	1	46
1	67	0	98	4	48	3	27	2	62
4	28	1	12	3	19	0	80	2	50
1	63	0	94	2	98	3	50	4	80
4	14	0	75	2	50	1	41	3	55
4	72	2	18	1	37	3	79	0	61
