# Supplementary material for: A product-driven system with an evolutionary algorithm to increase flexibility in planning a job shop
Source: PLoS One. 2023 Feb 16;18(2):e0281807. doi: 10.1371/journal.pone.0281807 (PMC9934420; doi:10.1371/journal.pone.0281807)
Supplement: S3 File — (ZIP) [file pone.0281807.s003.zip › Taillard_specification/la02.txt]

10	5
20	87	31	76	17
25	32	24	18	81
72	23	28	58	99
86	76	97	45	90
27	42	48	17	46
67	98	48	27	62
28	12	19	80	50
63	94	98	50	80
14	75	50	41	55
72	18	37	79	61
1	4	2	5	3
5	3	1	2	4
2	3	5	1	4
3	2	5	1	4
5	1	4	3	2
2	1	5	4	3
5	2	4	1	3
2	1	3	4	5
5	1	3	2	4
5	3	2	4	1
