# Supplementary material for: A product-driven system with an evolutionary algorithm to increase flexibility in planning a job shop
Source: PLoS One. 2023 Feb 16;18(2):e0281807. doi: 10.1371/journal.pone.0281807 (PMC9934420; doi:10.1371/journal.pone.0281807)
Supplement: S3 File — (ZIP) [file pone.0281807.s003.zip › la03.txt]

10	5
1	23	2	45	0	82	4	84	3	38
2	21	1	29	0	18	4	41	3	50
2	38	3	54	4	16	0	52	1	52
4	37	0	54	2	74	1	62	3	57
4	57	0	81	1	61	3	68	2	30
4	81	0	79	1	89	2	89	3	11
3	33	2	20	0	91	4	20	1	66
4	24	1	84	0	32	2	55	3	8
4	56	0	7	3	54	2	64	1	39
4	40	1	83	0	19	2	8	3	7
