# Supplementary material for: A product-driven system with an evolutionary algorithm to increase flexibility in planning a job shop
Source: PLoS One. 2023 Feb 16;18(2):e0281807. doi: 10.1371/journal.pone.0281807 (PMC9934420; doi:10.1371/journal.pone.0281807)
Supplement: S3 File — (ZIP) [file pone.0281807.s003.zip › Taillard_specification/la03.txt]

10	5
23	45	82	84	38
21	29	18	41	50
38	54	16	52	52
37	54	74	62	57
57	81	61	68	30
81	79	89	89	11
33	20	91	20	66
24	84	32	55	8
56	7	54	64	39
40	83	19	8	7
2	3	1	5	4
3	2	1	5	4
3	4	5	1	2
5	1	3	2	4
5	1	2	4	3
5	1	2	3	4
4	3	1	5	2
5	2	1	3	4
5	1	4	3	2
5	2	1	3	4
