# Supplementary material for: A product-driven system with an evolutionary algorithm to increase flexibility in planning a job shop
Source: PLoS One. 2023 Feb 16;18(2):e0281807. doi: 10.1371/journal.pone.0281807 (PMC9934420; doi:10.1371/journal.pone.0281807)
Supplement: S3 File — (ZIP) [file pone.0281807.s003.zip › la04.txt]

10	5
0	12	2	94	3	92	4	91	1	7
1	19	3	11	4	66	2	21	0	87
1	14	0	75	3	13	4	16	2	20
2	95	4	66	0	7	3	7	1	77
1	45	3	6	4	89	0	15	2	34
3	77	2	20	0	76	4	88	1	53
2	74	1	88	0	52	3	27	4	9
1	88	3	69	0	62	4	98	2	52
2	61	4	9	0	62	1	52	3	90
2	54	4	5	3	59	1	15	0	88
