# Supplementary material for: A product-driven system with an evolutionary algorithm to increase flexibility in planning a job shop
Source: PLoS One. 2023 Feb 16;18(2):e0281807. doi: 10.1371/journal.pone.0281807 (PMC9934420; doi:10.1371/journal.pone.0281807)
Supplement: S3 File — (ZIP) [file pone.0281807.s003.zip › Taillard_specification/la04.txt]

10	5
12	94	92	91	7
19	11	66	21	87
14	75	13	16	20
95	66	7	7	77
45	6	89	15	34
77	20	76	88	53
74	88	52	27	9
88	69	62	98	52
61	9	62	52	90
54	5	59	15	88
1	3	4	5	2
2	4	5	3	1
2	1	4	5	3
3	5	1	4	2
2	4	5	1	3
4	3	1	5	2
3	2	1	4	5
2	4	1	5	3
3	5	1	2	4
3	5	4	2	1
