# Supplementary material for: A product-driven system with an evolutionary algorithm to increase flexibility in planning a job shop
Source: PLoS One. 2023 Feb 16;18(2):e0281807. doi: 10.1371/journal.pone.0281807 (PMC9934420; doi:10.1371/journal.pone.0281807)
Supplement: S3 File — (ZIP) [file pone.0281807.s003.zip › la05.txt]

10	5
1	72	0	87	4	95	2	66	3	60
4	5	3	35	0	48	2	39	1	54
1	46	3	20	2	21	0	97	4	55
0	59	3	19	4	46	1	34	2	37
4	23	2	73	3	25	1	24	0	28
3	28	0	45	4	5	1	78	2	83
0	53	3	71	1	37	4	29	2	12
4	12	2	87	3	33	1	55	0	38
2	49	3	83	1	40	0	48	4	7
2	65	3	17	0	90	4	27	1	23
