# Supplementary material for: A product-driven system with an evolutionary algorithm to increase flexibility in planning a job shop
Source: PLoS One. 2023 Feb 16;18(2):e0281807. doi: 10.1371/journal.pone.0281807 (PMC9934420; doi:10.1371/journal.pone.0281807)
Supplement: S3 File — (ZIP) [file pone.0281807.s003.zip › Taillard_specification/la05.txt]

10	5
72	87	95	66	60
5	35	48	39	54
46	20	21	97	55
59	19	46	34	37
23	73	25	24	28
28	45	5	78	83
53	71	37	29	12
12	87	33	55	38
49	83	40	48	7
65	17	90	27	23
2	1	5	3	4
5	4	1	3	2
2	4	3	1	5
1	4	5	2	3
5	3	4	2	1
4	1	5	2	3
1	4	2	5	3
5	3	4	2	1
3	4	2	1	5
3	4	1	5	2
