# Supplementary material for: A product-driven system with an evolutionary algorithm to increase flexibility in planning a job shop
Source: PLoS One. 2023 Feb 16;18(2):e0281807. doi: 10.1371/journal.pone.0281807 (PMC9934420; doi:10.1371/journal.pone.0281807)
Supplement: S3 File — (ZIP) [file pone.0281807.s003.zip › la06.txt]

15	5
1	21	2	34	4	95	0	53	3	55
3	52	4	16	1	71	2	26	0	21
2	31	0	12	1	42	3	39	4	98
3	77	1	77	4	79	0	55	2	66
4	37	3	34	2	64	1	19	0	83
2	43	1	54	0	92	3	62	4	79
0	93	3	69	1	87	4	77	2	87
0	60	1	41	2	38	4	83	3	24
2	98	3	17	4	25	0	44	1	49
0	96	4	77	3	79	1	75	2	43
4	28	2	35	0	95	3	76	1	7
0	61	4	10	2	95	1	9	3	35
4	59	3	16	1	91	2	59	0	46
4	43	1	52	0	28	2	27	3	50
0	87	1	45	2	39	4	9	3	41
