# Supplementary material for: A product-driven system with an evolutionary algorithm to increase flexibility in planning a job shop
Source: PLoS One. 2023 Feb 16;18(2):e0281807. doi: 10.1371/journal.pone.0281807 (PMC9934420; doi:10.1371/journal.pone.0281807)
Supplement: S3 File — (ZIP) [file pone.0281807.s003.zip › Taillard_specification/la06.txt]

15	5
21	34	95	53	55
52	16	71	26	21
31	12	42	39	98
77	77	79	55	66
37	34	64	19	83
43	54	92	62	79
93	69	87	77	87
60	41	38	83	24
98	17	25	44	49
96	77	79	75	43
28	35	95	76	7
61	10	95	9	35
59	16	91	59	46
43	52	28	27	50
87	45	39	9	41
2	3	5	1	4
4	5	2	3	1
3	1	2	4	5
4	2	5	1	3
5	4	3	2	1
3	2	1	4	5
1	4	2	5	3
1	2	3	5	4
3	4	5	1	2
1	5	4	2	3
5	3	1	4	2
1	5	3	2	4
5	4	2	3	1
5	2	1	3	4
1	2	3	5	4
