# Supplementary material for: A product-driven system with an evolutionary algorithm to increase flexibility in planning a job shop
Source: PLoS One. 2023 Feb 16;18(2):e0281807. doi: 10.1371/journal.pone.0281807 (PMC9934420; doi:10.1371/journal.pone.0281807)
Supplement: S3 File — (ZIP) [file pone.0281807.s003.zip › la07.txt]

15	5
0	47	4	57	1	71	3	96	2	14
0	75	1	60	4	22	3	79	2	65
3	32	0	33	2	69	1	31	4	58
0	44	1	34	4	51	3	58	2	47
3	29	1	44	0	62	2	17	4	8
1	15	2	40	0	97	4	38	3	66
2	58	1	39	0	57	4	20	3	50
2	57	3	32	4	87	0	63	1	21
4	56	0	84	2	90	1	85	3	61
4	15	0	20	1	67	3	30	2	70
4	84	0	82	1	23	2	45	3	38
3	50	2	21	0	18	4	41	1	29
4	16	1	52	0	52	2	38	3	54
4	37	0	54	3	57	2	74	1	62
4	57	1	61	0	81	2	30	3	68
