# Supplementary material for: A product-driven system with an evolutionary algorithm to increase flexibility in planning a job shop
Source: PLoS One. 2023 Feb 16;18(2):e0281807. doi: 10.1371/journal.pone.0281807 (PMC9934420; doi:10.1371/journal.pone.0281807)
Supplement: S3 File — (ZIP) [file pone.0281807.s003.zip › Taillard_specification/la07.txt]

15	5
47	57	71	96	14
75	60	22	79	65
32	33	69	31	58
44	34	51	58	47
29	44	62	17	8
15	40	97	38	66
58	39	57	20	50
57	32	87	63	21
56	84	90	85	61
15	20	67	30	70
84	82	23	45	38
50	21	18	41	29
16	52	52	38	54
37	54	57	74	62
57	61	81	30	68
1	5	2	4	3
1	2	5	4	3
4	1	3	2	5
1	2	5	4	3
4	2	1	3	5
2	3	1	5	4
3	2	1	5	4
3	4	5	1	2
5	1	3	2	4
5	1	2	4	3
5	1	2	3	4
4	3	1	5	2
5	2	1	3	4
5	1	4	3	2
5	2	1	3	4
