# Supplementary material for: A product-driven system with an evolutionary algorithm to increase flexibility in planning a job shop
Source: PLoS One. 2023 Feb 16;18(2):e0281807. doi: 10.1371/journal.pone.0281807 (PMC9934420; doi:10.1371/journal.pone.0281807)
Supplement: S3 File — (ZIP) [file pone.0281807.s003.zip › la08.txt]

15	5
3	92	2	94	0	12	4	91	1	7
2	21	1	19	0	87	3	11	4	66
1	14	3	13	0	75	4	16	2	20
2	95	4	66	0	7	1	77	3	7
2	34	4	89	3	6	1	45	0	15
4	88	3	77	2	20	1	53	0	76
4	9	3	27	0	52	1	88	2	74
3	69	2	52	0	62	1	88	4	98
3	90	0	62	4	9	2	61	1	52
4	5	2	54	3	59	0	88	1	15
0	41	1	50	4	78	3	53	2	23
0	38	4	72	2	91	3	68	1	71
0	45	3	95	4	52	2	25	1	6
3	30	1	66	0	23	4	36	2	17
2	95	0	71	3	76	1	8	4	88
