# Supplementary material for: A product-driven system with an evolutionary algorithm to increase flexibility in planning a job shop
Source: PLoS One. 2023 Feb 16;18(2):e0281807. doi: 10.1371/journal.pone.0281807 (PMC9934420; doi:10.1371/journal.pone.0281807)
Supplement: S3 File — (ZIP) [file pone.0281807.s003.zip › Taillard_specification/la08.txt]

15	5
92	94	12	91	7
21	19	87	11	66
14	13	75	16	20
95	66	7	77	7
34	89	6	45	15
88	77	20	53	76
9	27	52	88	74
69	52	62	88	98
90	62	9	61	52
5	54	59	88	15
41	50	78	53	23
38	72	91	68	71
45	95	52	25	6
30	66	23	36	17
95	71	76	8	88
4	3	1	5	2
3	2	1	4	5
2	4	1	5	3
3	5	1	2	4
3	5	4	2	1
5	4	3	2	1
5	4	1	2	3
4	3	1	2	5
4	1	5	3	2
5	3	4	1	2
1	2	5	4	3
1	5	3	4	2
1	4	5	3	2
4	2	1	5	3
3	1	4	2	5
