# Supplementary material for: A product-driven system with an evolutionary algorithm to increase flexibility in planning a job shop
Source: PLoS One. 2023 Feb 16;18(2):e0281807. doi: 10.1371/journal.pone.0281807 (PMC9934420; doi:10.1371/journal.pone.0281807)
Supplement: S3 File — (ZIP) [file pone.0281807.s003.zip › la09.txt]

15	5
1	66	3	85	2	84	0	62	4	19
3	59	1	64	2	46	4	13	0	25
4	88	3	80	1	73	2	53	0	41
0	14	1	67	2	57	3	74	4	47
0	84	4	64	2	41	3	84	1	78
0	63	3	28	1	46	2	26	4	52
3	10	2	17	4	73	1	11	0	64
2	67	1	97	3	95	4	38	0	85
2	95	4	46	0	59	1	65	3	93
2	43	4	85	3	32	1	85	0	60
4	49	3	41	2	61	0	66	1	90
1	17	0	23	3	70	4	99	2	49
4	40	3	73	0	73	1	98	2	68
3	57	1	9	2	7	0	13	4	98
0	37	1	85	2	17	4	79	3	41
