# Supplementary material for: A product-driven system with an evolutionary algorithm to increase flexibility in planning a job shop
Source: PLoS One. 2023 Feb 16;18(2):e0281807. doi: 10.1371/journal.pone.0281807 (PMC9934420; doi:10.1371/journal.pone.0281807)
Supplement: S3 File — (ZIP) [file pone.0281807.s003.zip › Taillard_specification/la09.txt]

15	5
66	85	84	62	19
59	64	46	13	25
88	80	73	53	41
14	67	57	74	47
84	64	41	84	78
63	28	46	26	52
10	17	73	11	64
67	97	95	38	85
95	46	59	65	93
43	85	32	85	60
49	41	61	66	90
17	23	70	99	49
40	73	73	98	68
57	9	7	13	98
37	85	17	79	41
2	4	3	1	5
4	2	3	5	1
5	4	2	3	1
1	2	3	4	5
1	5	3	4	2
1	4	2	3	5
4	3	5	2	1
3	2	4	5	1
3	5	1	2	4
3	5	4	2	1
5	4	3	1	2
2	1	4	5	3
5	4	1	2	3
4	2	3	1	5
1	2	3	5	4
