# Supplementary material for: A product-driven system with an evolutionary algorithm to increase flexibility in planning a job shop
Source: PLoS One. 2023 Feb 16;18(2):e0281807. doi: 10.1371/journal.pone.0281807 (PMC9934420; doi:10.1371/journal.pone.0281807)
Supplement: S3 File — (ZIP) [file pone.0281807.s003.zip › la10.txt]

15	5
1	58	2	44	3	5	0	9	4	58
1	89	0	97	4	96	3	77	2	84
0	77	1	87	2	81	4	39	3	85
3	57	1	21	2	31	0	15	4	73
2	48	0	40	1	49	3	70	4	71
3	34	4	82	2	80	0	10	1	22
1	91	4	75	0	55	2	17	3	7
2	62	3	47	1	72	4	35	0	11
0	64	3	75	4	50	1	90	2	94
2	67	4	20	3	15	0	12	1	71
0	52	4	93	3	68	2	29	1	57
2	70	0	58	1	93	4	7	3	77
3	27	2	82	1	63	4	6	0	95
1	87	2	56	4	36	0	26	3	48
3	76	2	36	0	36	4	15	1	8
