# Supplementary material for: A product-driven system with an evolutionary algorithm to increase flexibility in planning a job shop
Source: PLoS One. 2023 Feb 16;18(2):e0281807. doi: 10.1371/journal.pone.0281807 (PMC9934420; doi:10.1371/journal.pone.0281807)
Supplement: S3 File — (ZIP) [file pone.0281807.s003.zip › Taillard_specification/la10.txt]

15	5
58	44	5	9	58
89	97	96	77	84
77	87	81	39	85
57	21	31	15	73
48	40	49	70	71
34	82	80	10	22
91	75	55	17	7
62	47	72	35	11
64	75	50	90	94
67	20	15	12	71
52	93	68	29	57
70	58	93	7	77
27	82	63	6	95
87	56	36	26	48
76	36	36	15	8
2	3	4	1	5
2	1	5	4	3
1	2	3	5	4
4	2	3	1	5
3	1	2	4	5
4	5	3	1	2
2	5	1	3	4
3	4	2	5	1
1	4	5	2	3
3	5	4	1	2
1	5	4	3	2
3	1	2	5	4
4	3	2	5	1
2	3	5	1	4
4	3	1	5	2
