# Supplementary material for: A product-driven system with an evolutionary algorithm to increase flexibility in planning a job shop
Source: PLoS One. 2023 Feb 16;18(2):e0281807. doi: 10.1371/journal.pone.0281807 (PMC9934420; doi:10.1371/journal.pone.0281807)
Supplement: S3 File — (ZIP) [file pone.0281807.s003.zip › la11.txt]

20	5
2	34	1	21	0	53	3	55	4	95
0	21	3	52	1	71	4	16	2	26
0	12	1	42	2	31	4	98	3	39
2	66	3	77	4	79	0	55	1	77
0	83	4	37	3	34	1	19	2	64
4	79	2	43	0	92	3	62	1	54
0	93	4	77	2	87	1	87	3	69
4	83	3	24	1	41	2	38	0	60
4	25	1	49	0	44	2	98	3	17
0	96	1	75	2	43	4	77	3	79
0	95	3	76	1	7	4	28	2	35
4	10	2	95	0	61	1	9	3	35
1	91	2	59	4	59	0	46	3	16
2	27	1	52	4	43	0	28	3	50
4	9	0	87	3	41	2	39	1	45
1	54	0	20	4	43	3	14	2	71
4	33	1	28	3	26	0	78	2	37
1	89	0	33	2	8	3	66	4	42
4	84	0	69	2	94	1	74	3	27
4	81	2	45	1	78	3	69	0	96
