# Supplementary material for: A product-driven system with an evolutionary algorithm to increase flexibility in planning a job shop
Source: PLoS One. 2023 Feb 16;18(2):e0281807. doi: 10.1371/journal.pone.0281807 (PMC9934420; doi:10.1371/journal.pone.0281807)
Supplement: S3 File — (ZIP) [file pone.0281807.s003.zip › Taillard_specification/la11.txt]

20	5
34	21	53	55	95
21	52	71	16	26
12	42	31	98	39
66	77	79	55	77
83	37	34	19	64
79	43	92	62	54
93	77	87	87	69
83	24	41	38	60
25	49	44	98	17
96	75	43	77	79
95	76	7	28	35
10	95	61	9	35
91	59	59	46	16
27	52	43	28	50
9	87	41	39	45
54	20	43	14	71
33	28	26	78	37
89	33	8	66	42
84	69	94	74	27
81	45	78	69	96
3	2	1	4	5
1	4	2	5	3
1	2	3	5	4
3	4	5	1	2
1	5	4	2	3
5	3	1	4	2
1	5	3	2	4
5	4	2	3	1
5	2	1	3	4
1	2	3	5	4
1	4	2	5	3
5	3	1	2	4
2	3	5	1	4
3	2	5	1	4
5	1	4	3	2
2	1	5	4	3
5	2	4	1	3
2	1	3	4	5
5	1	3	2	4
5	3	2	4	1
