# Supplementary material for: A product-driven system with an evolutionary algorithm to increase flexibility in planning a job shop
Source: PLoS One. 2023 Feb 16;18(2):e0281807. doi: 10.1371/journal.pone.0281807 (PMC9934420; doi:10.1371/journal.pone.0281807)
Supplement: S3 File — (ZIP) [file pone.0281807.s003.zip › la12.txt]

20	5
1	23	0	82	4	84	2	45	3	38
3	50	4	41	1	29	0	18	2	21
4	16	3	54	1	52	2	38	0	52
1	62	3	57	4	37	2	74	0	54
3	68	1	61	2	30	0	81	4	57
1	89	2	89	3	11	0	79	4	81
1	66	0	91	3	33	4	20	2	20
3	8	4	24	2	55	0	32	1	84
0	7	2	64	1	39	4	56	3	54
0	19	4	40	3	7	2	8	1	83
0	63	2	64	3	91	4	40	1	6
1	42	3	61	4	15	2	98	0	74
1	80	0	26	3	75	4	6	2	87
2	39	4	22	0	75	3	24	1	44
1	15	3	79	4	8	0	12	2	20
3	26	2	43	0	80	4	22	1	61
2	62	1	36	0	63	3	96	4	40
1	33	3	18	0	22	4	5	2	10
2	64	4	64	0	89	1	96	3	95
2	18	4	23	3	15	1	38	0	8
