# Supplementary material for: A product-driven system with an evolutionary algorithm to increase flexibility in planning a job shop
Source: PLoS One. 2023 Feb 16;18(2):e0281807. doi: 10.1371/journal.pone.0281807 (PMC9934420; doi:10.1371/journal.pone.0281807)
Supplement: S3 File — (ZIP) [file pone.0281807.s003.zip › Taillard_specification/la12.txt]

20	5
23	82	84	45	38
50	41	29	18	21
16	54	52	38	52
62	57	37	74	54
68	61	30	81	57
89	89	11	79	81
66	91	33	20	20
8	24	55	32	84
7	64	39	56	54
19	40	7	8	83
63	64	91	40	6
42	61	15	98	74
80	26	75	6	87
39	22	75	24	44
15	79	8	12	20
26	43	80	22	61
62	36	63	96	40
33	18	22	5	10
64	64	89	96	95
18	23	15	38	8
2	1	5	3	4
4	5	2	1	3
5	4	2	3	1
2	4	5	3	1
4	2	3	1	5
2	3	4	1	5
2	1	4	5	3
4	5	3	1	2
1	3	2	5	4
1	5	4	3	2
1	3	4	5	2
2	4	5	3	1
2	1	4	5	3
3	5	1	4	2
2	4	5	1	3
4	3	1	5	2
3	2	1	4	5
2	4	1	5	3
3	5	1	2	4
3	5	4	2	1
