# Supplementary material for: A product-driven system with an evolutionary algorithm to increase flexibility in planning a job shop
Source: PLoS One. 2023 Feb 16;18(2):e0281807. doi: 10.1371/journal.pone.0281807 (PMC9934420; doi:10.1371/journal.pone.0281807)
Supplement: S3 File — (ZIP) [file pone.0281807.s003.zip › la13.txt]

20	5
3	60	0	87	1	72	4	95	2	66
1	54	0	48	2	39	3	35	4	5
3	20	1	46	0	97	2	21	4	55
2	37	0	59	3	19	1	34	4	46
2	73	3	25	1	24	0	28	4	23
1	78	3	28	2	83	0	45	4	5
3	71	1	37	2	12	4	29	0	53
4	12	3	33	1	55	2	87	0	38
0	48	1	40	2	49	3	83	4	7
0	90	4	27	2	65	3	17	1	23
0	62	3	85	1	66	2	84	4	19
3	59	2	46	4	13	1	64	0	25
2	53	1	73	3	80	4	88	0	41
2	57	4	47	0	14	1	67	3	74
2	41	4	64	3	84	1	78	0	84
4	52	3	28	2	26	0	63	1	46
1	11	0	64	3	10	4	73	2	17
4	38	3	95	0	85	1	97	2	67
3	93	1	65	2	95	0	59	4	46
0	60	1	85	2	43	4	85	3	32
