# Supplementary material for: A product-driven system with an evolutionary algorithm to increase flexibility in planning a job shop
Source: PLoS One. 2023 Feb 16;18(2):e0281807. doi: 10.1371/journal.pone.0281807 (PMC9934420; doi:10.1371/journal.pone.0281807)
Supplement: S3 File — (ZIP) [file pone.0281807.s003.zip › Taillard_specification/la13.txt]

20	5
60	87	72	95	66
54	48	39	35	5
20	46	97	21	55
37	59	19	34	46
73	25	24	28	23
78	28	83	45	5
71	37	12	29	53
12	33	55	87	38
48	40	49	83	7
90	27	65	17	23
62	85	66	84	19
59	46	13	64	25
53	73	80	88	41
57	47	14	67	74
41	64	84	78	84
52	28	26	63	46
11	64	10	73	17
38	95	85	97	67
93	65	95	59	46
60	85	43	85	32
4	1	2	5	3
2	1	3	4	5
4	2	1	3	5
3	1	4	2	5
3	4	2	1	5
2	4	3	1	5
4	2	3	5	1
5	4	2	3	1
1	2	3	4	5
1	5	3	4	2
1	4	2	3	5
4	3	5	2	1
3	2	4	5	1
3	5	1	2	4
3	5	4	2	1
5	4	3	1	2
2	1	4	5	3
5	4	1	2	3
4	2	3	1	5
1	2	3	5	4
