# Supplementary material for: A product-driven system with an evolutionary algorithm to increase flexibility in planning a job shop
Source: PLoS One. 2023 Feb 16;18(2):e0281807. doi: 10.1371/journal.pone.0281807 (PMC9934420; doi:10.1371/journal.pone.0281807)
Supplement: S3 File — (ZIP) [file pone.0281807.s003.zip › la14.txt]

20	5
3	5	4	58	2	44	0	9	1	58
1	89	4	96	0	97	2	84	3	77
2	81	3	85	1	87	4	39	0	77
0	15	3	57	4	73	1	21	2	31
2	48	4	71	3	70	0	40	1	49
0	10	4	82	3	34	2	80	1	22
2	17	0	55	1	91	4	75	3	7
3	47	2	62	1	72	4	35	0	11
1	90	2	94	4	50	0	64	3	75
3	15	2	67	0	12	4	20	1	71
4	93	2	29	0	52	1	57	3	68
3	77	1	93	0	58	2	70	4	7
1	63	3	27	0	95	4	6	2	82
4	36	0	26	3	48	2	56	1	87
2	36	1	8	4	15	3	76	0	36
4	78	1	84	3	41	0	30	2	76
1	78	0	75	4	88	3	13	2	81
0	54	4	40	2	13	1	82	3	29
1	26	4	82	0	52	3	6	2	6
3	54	1	64	0	54	2	32	4	88
