# Supplementary material for: A product-driven system with an evolutionary algorithm to increase flexibility in planning a job shop
Source: PLoS One. 2023 Feb 16;18(2):e0281807. doi: 10.1371/journal.pone.0281807 (PMC9934420; doi:10.1371/journal.pone.0281807)
Supplement: S3 File — (ZIP) [file pone.0281807.s003.zip › Taillard_specification/la14.txt]

20	5
5	58	44	9	58
89	96	97	84	77
81	85	87	39	77
15	57	73	21	31
48	71	70	40	49
10	82	34	80	22
17	55	91	75	7
47	62	72	35	11
90	94	50	64	75
15	67	12	20	71
93	29	52	57	68
77	93	58	70	7
63	27	95	6	82
36	26	48	56	87
36	8	15	76	36
78	84	41	30	76
78	75	88	13	81
54	40	13	82	29
26	82	52	6	6
54	64	54	32	88
4	5	3	1	2
2	5	1	3	4
3	4	2	5	1
1	4	5	2	3
3	5	4	1	2
1	5	4	3	2
3	1	2	5	4
4	3	2	5	1
2	3	5	1	4
4	3	1	5	2
5	3	1	2	4
4	2	1	3	5
2	4	1	5	3
5	1	4	3	2
3	2	5	4	1
5	2	4	1	3
2	1	5	4	3
1	5	3	2	4
2	5	1	4	3
4	2	1	3	5
