# Supplementary material for: A product-driven system with an evolutionary algorithm to increase flexibility in planning a job shop
Source: PLoS One. 2023 Feb 16;18(2):e0281807. doi: 10.1371/journal.pone.0281807 (PMC9934420; doi:10.1371/journal.pone.0281807)
Supplement: S3 File — (ZIP) [file pone.0281807.s003.zip › la15.txt]

20	5
0	6	2	40	1	81	3	37	4	19
2	40	3	32	0	55	4	81	1	9
1	46	4	65	2	70	3	55	0	77
2	21	4	65	0	64	3	25	1	15
2	85	0	40	1	44	3	24	4	37
0	89	4	29	1	83	3	31	2	84
4	59	3	38	1	80	2	30	0	8
0	80	2	56	1	77	4	41	3	97
4	56	0	91	3	50	2	71	1	17
1	40	0	88	4	59	2	7	3	80
0	45	1	29	2	8	4	77	3	58
2	36	0	54	3	96	1	9	4	10
0	28	2	73	1	98	3	92	4	87
0	70	3	86	2	27	1	99	4	96
1	95	0	59	4	56	3	85	2	41
1	81	2	92	4	32	0	52	3	39
1	7	4	22	2	12	0	88	3	60
3	45	0	93	2	69	4	49	1	27
0	21	1	84	2	61	3	68	4	26
1	82	2	33	4	71	0	99	3	44
