# Supplementary material for: A product-driven system with an evolutionary algorithm to increase flexibility in planning a job shop
Source: PLoS One. 2023 Feb 16;18(2):e0281807. doi: 10.1371/journal.pone.0281807 (PMC9934420; doi:10.1371/journal.pone.0281807)
Supplement: S3 File — (ZIP) [file pone.0281807.s003.zip › Taillard_specification/la15.txt]

20	5
6	40	81	37	19
40	32	55	81	9
46	65	70	55	77
21	65	64	25	15
85	40	44	24	37
89	29	83	31	84
59	38	80	30	8
80	56	77	41	97
56	91	50	71	17
40	88	59	7	80
45	29	8	77	58
36	54	96	9	10
28	73	98	92	87
70	86	27	99	96
95	59	56	85	41
81	92	32	52	39
7	22	12	88	60
45	93	69	49	27
21	84	61	68	26
82	33	71	99	44
1	3	2	4	5
3	4	1	5	2
2	5	3	4	1
3	5	1	4	2
3	1	2	4	5
1	5	2	4	3
5	4	2	3	1
1	3	2	5	4
5	1	4	3	2
2	1	5	3	4
1	2	3	5	4
3	1	4	2	5
1	3	2	4	5
1	4	3	2	5
2	1	5	4	3
2	3	5	1	4
2	5	3	1	4
4	1	3	5	2
1	2	3	4	5
2	3	5	1	4
