# Supplementary material for: A product-driven system with an evolutionary algorithm to increase flexibility in planning a job shop
Source: PLoS One. 2023 Feb 16;18(2):e0281807. doi: 10.1371/journal.pone.0281807 (PMC9934420; doi:10.1371/journal.pone.0281807)
Supplement: S3 File — (ZIP) [file pone.0281807.s003.zip › la16.txt]

10	10
1	21	6	71	9	16	8	52	7	26	2	34	0	53	4	21	3	55	5	95
4	55	2	31	5	98	9	79	0	12	7	66	1	42	8	77	6	77	3	39
3	34	2	64	8	62	1	19	4	92	9	79	7	43	6	54	0	83	5	37
1	87	3	69	2	87	7	38	8	24	9	83	6	41	0	93	5	77	4	60
2	98	0	44	5	25	6	75	7	43	1	49	4	96	9	77	3	17	8	79
2	35	3	76	5	28	9	10	4	61	6	9	0	95	8	35	1	7	7	95
3	16	2	59	0	46	1	91	9	43	8	50	6	52	5	59	4	28	7	27
1	45	0	87	3	41	4	20	6	54	9	43	8	14	5	9	2	39	7	71
4	33	2	37	8	66	5	33	3	26	7	8	1	28	6	89	9	42	0	78
8	69	9	81	2	94	4	96	3	27	0	69	7	45	6	78	1	74	5	84
