# Supplementary material for: A product-driven system with an evolutionary algorithm to increase flexibility in planning a job shop
Source: PLoS One. 2023 Feb 16;18(2):e0281807. doi: 10.1371/journal.pone.0281807 (PMC9934420; doi:10.1371/journal.pone.0281807)
Supplement: S3 File — (ZIP) [file pone.0281807.s003.zip › Taillard_specification/la16.txt]

10	10
21	71	16	52	26	34	53	21	55	95
55	31	98	79	12	66	42	77	77	39
34	64	62	19	92	79	43	54	83	37
87	69	87	38	24	83	41	93	77	60
98	44	25	75	43	49	96	77	17	79
35	76	28	10	61	9	95	35	7	95
16	59	46	91	43	50	52	59	28	27
45	87	41	20	54	43	14	9	39	71
33	37	66	33	26	8	28	89	42	78
69	81	94	96	27	69	45	78	74	84
2	7	10	9	8	3	1	5	4	6
5	3	6	10	1	8	2	9	7	4
4	3	9	2	5	10	8	7	1	6
2	4	3	8	9	10	7	1	6	5
3	1	6	7	8	2	5	10	4	9
3	4	6	10	5	7	1	9	2	8
4	3	1	2	10	9	7	6	5	8
2	1	4	5	7	10	9	6	3	8
5	3	9	6	4	8	2	7	10	1
9	10	3	5	4	1	8	7	2	6
