# Supplementary material for: A product-driven system with an evolutionary algorithm to increase flexibility in planning a job shop
Source: PLoS One. 2023 Feb 16;18(2):e0281807. doi: 10.1371/journal.pone.0281807 (PMC9934420; doi:10.1371/journal.pone.0281807)
Supplement: S3 File — (ZIP) [file pone.0281807.s003.zip › la17.txt]

10	10
4	18	7	21	9	41	2	45	3	38	8	50	5	84	6	29	1	23	0	82
8	57	5	16	1	52	7	74	2	38	3	54	6	62	9	37	4	54	0	52
2	30	4	79	3	68	1	61	8	11	6	89	7	89	0	81	9	81	5	57
0	91	8	8	3	33	7	55	5	20	2	20	4	32	6	84	1	66	9	24
9	40	0	7	4	19	8	7	6	83	2	64	5	56	3	54	7	8	1	39
3	91	2	64	5	40	0	63	7	98	4	74	8	61	1	6	6	42	9	15
1	80	7	39	8	24	3	75	4	75	5	6	6	44	0	26	2	87	9	22
1	15	7	43	2	20	0	12	8	26	6	61	3	79	9	22	5	8	4	80
2	62	3	96	4	22	9	5	0	63	6	33	7	10	8	18	1	36	5	40
1	96	0	89	5	64	3	95	9	23	7	18	8	15	2	64	6	38	4	8
