# Supplementary material for: A product-driven system with an evolutionary algorithm to increase flexibility in planning a job shop
Source: PLoS One. 2023 Feb 16;18(2):e0281807. doi: 10.1371/journal.pone.0281807 (PMC9934420; doi:10.1371/journal.pone.0281807)
Supplement: S3 File — (ZIP) [file pone.0281807.s003.zip › Taillard_specification/la17.txt]

10	10
18	21	41	45	38	50	84	29	23	82
57	16	52	74	38	54	62	37	54	52
30	79	68	61	11	89	89	81	81	57
91	8	33	55	20	20	32	84	66	24
40	7	19	7	83	64	56	54	8	39
91	64	40	63	98	74	61	6	42	15
80	39	24	75	75	6	44	26	87	22
15	43	20	12	26	61	79	22	8	80
62	96	22	5	63	33	10	18	36	40
96	89	64	95	23	18	15	64	38	8
5	8	10	3	4	9	6	7	2	1
9	6	2	8	3	4	7	10	5	1
3	5	4	2	9	7	8	1	10	6
1	9	4	8	6	3	5	7	2	10
10	1	5	9	7	3	6	4	8	2
4	3	6	1	8	5	9	2	7	10
2	8	9	4	5	6	7	1	3	10
2	8	3	1	9	7	4	10	6	5
3	4	5	10	1	7	8	9	2	6
2	1	6	4	10	8	9	3	7	5
