# Supplementary material for: A product-driven system with an evolutionary algorithm to increase flexibility in planning a job shop
Source: PLoS One. 2023 Feb 16;18(2):e0281807. doi: 10.1371/journal.pone.0281807 (PMC9934420; doi:10.1371/journal.pone.0281807)
Supplement: S3 File — (ZIP) [file pone.0281807.s003.zip › la18.txt]

10	10
6	54	0	87	4	48	3	60	7	39	8	35	1	72	5	95	2	66	9	5
3	20	9	46	6	34	5	55	0	97	8	19	4	59	2	21	7	37	1	46
4	45	1	24	8	28	0	28	7	83	6	78	5	23	3	25	9	5	2	73
9	12	1	37	4	38	3	71	8	33	2	12	6	55	0	53	7	87	5	29
3	83	2	49	6	23	9	27	7	65	0	48	4	90	5	7	1	40	8	17
1	66	4	25	0	62	2	84	9	13	6	64	7	46	8	59	5	19	3	85
1	73	3	80	0	41	2	53	9	47	7	57	8	74	4	14	6	67	5	88
5	64	3	84	6	46	1	78	0	84	7	26	8	28	9	52	2	41	4	63
1	11	0	64	7	67	4	85	3	10	5	73	9	38	8	95	6	97	2	17
4	60	8	32	2	95	3	93	1	65	6	85	7	43	9	85	5	46	0	59
