# Supplementary material for: A product-driven system with an evolutionary algorithm to increase flexibility in planning a job shop
Source: PLoS One. 2023 Feb 16;18(2):e0281807. doi: 10.1371/journal.pone.0281807 (PMC9934420; doi:10.1371/journal.pone.0281807)
Supplement: S3 File — (ZIP) [file pone.0281807.s003.zip › Taillard_specification/la18.txt]

10	10
54	87	48	60	39	35	72	95	66	5
20	46	34	55	97	19	59	21	37	46
45	24	28	28	83	78	23	25	5	73
12	37	38	71	33	12	55	53	87	29
83	49	23	27	65	48	90	7	40	17
66	25	62	84	13	64	46	59	19	85
73	80	41	53	47	57	74	14	67	88
64	84	46	78	84	26	28	52	41	63
11	64	67	85	10	73	38	95	97	17
60	32	95	93	65	85	43	85	46	59
7	1	5	4	8	9	2	6	3	10
4	10	7	6	1	9	5	3	8	2
5	2	9	1	8	7	6	4	10	3
10	2	5	4	9	3	7	1	8	6
4	3	7	10	8	1	5	6	2	9
2	5	1	3	10	7	8	9	6	4
2	4	1	3	10	8	9	5	7	6
6	4	7	2	1	8	9	10	3	5
2	1	8	5	4	6	10	9	7	3
5	9	3	4	2	7	8	10	6	1
