# Supplementary material for: A product-driven system with an evolutionary algorithm to increase flexibility in planning a job shop
Source: PLoS One. 2023 Feb 16;18(2):e0281807. doi: 10.1371/journal.pone.0281807 (PMC9934420; doi:10.1371/journal.pone.0281807)
Supplement: S3 File — (ZIP) [file pone.0281807.s003.zip › la19.txt]

10	10
2	44	3	5	5	58	4	97	0	9	7	84	8	77	9	96	1	58	6	89
4	15	7	31	1	87	8	57	0	77	3	85	2	81	5	39	9	73	6	21
9	82	6	22	4	10	3	70	1	49	0	40	8	34	2	48	7	80	5	71
1	91	2	17	7	62	5	75	8	47	4	11	3	7	6	72	9	35	0	55
6	71	1	90	3	75	0	64	2	94	8	15	4	12	7	67	9	20	5	50
7	70	5	93	8	77	2	29	4	58	6	93	3	68	1	57	9	7	0	52
6	87	1	63	4	26	5	6	2	82	3	27	7	56	8	48	9	36	0	95
0	36	5	15	8	41	9	78	3	76	6	84	4	30	7	76	2	36	1	8
5	88	2	81	3	13	6	82	4	54	7	13	8	29	9	40	1	78	0	75
9	88	4	54	6	64	7	32	0	52	2	6	8	54	5	82	3	6	1	26
