# Supplementary material for: A product-driven system with an evolutionary algorithm to increase flexibility in planning a job shop
Source: PLoS One. 2023 Feb 16;18(2):e0281807. doi: 10.1371/journal.pone.0281807 (PMC9934420; doi:10.1371/journal.pone.0281807)
Supplement: S3 File — (ZIP) [file pone.0281807.s003.zip › Taillard_specification/la19.txt]

10	10
44	5	58	97	9	84	77	96	58	89
15	31	87	57	77	85	81	39	73	21
82	22	10	70	49	40	34	48	80	71
91	17	62	75	47	11	7	72	35	55
71	90	75	64	94	15	12	67	20	50
70	93	77	29	58	93	68	57	7	52
87	63	26	6	82	27	56	48	36	95
36	15	41	78	76	84	30	76	36	8
88	81	13	82	54	13	29	40	78	75
88	54	64	32	52	6	54	82	6	26
3	4	6	5	1	8	9	10	2	7
5	8	2	9	1	4	3	6	10	7
10	7	5	4	2	1	9	3	8	6
2	3	8	6	9	5	4	7	10	1
7	2	4	1	3	9	5	8	10	6
8	6	9	3	5	7	4	2	10	1
7	2	5	6	3	4	8	9	10	1
1	6	9	10	4	7	5	8	3	2
6	3	4	7	5	8	9	10	2	1
10	5	7	8	1	3	9	6	4	2
