# Supplementary material for: A product-driven system with an evolutionary algorithm to increase flexibility in planning a job shop
Source: PLoS One. 2023 Feb 16;18(2):e0281807. doi: 10.1371/journal.pone.0281807 (PMC9934420; doi:10.1371/journal.pone.0281807)
Supplement: S3 File — (ZIP) [file pone.0281807.s003.zip › la20.txt]

10	10
6	9	1	81	4	55	2	40	8	32	3	37	0	6	5	19	9	81	7	40
7	21	2	70	9	65	4	64	1	46	5	65	8	25	0	77	3	55	6	15
2	85	5	37	0	40	3	24	1	44	6	83	4	89	8	31	7	84	9	29
4	80	6	77	7	56	0	8	2	30	5	59	3	38	1	80	9	41	8	97
0	91	6	40	4	88	1	17	2	71	3	50	9	59	8	80	5	56	7	7
2	8	6	9	3	58	5	77	1	29	8	96	0	45	9	10	4	54	7	36
4	70	3	92	1	98	5	87	6	99	7	27	8	86	9	96	0	28	2	73
1	95	7	92	3	85	4	52	6	81	9	32	8	39	0	59	2	41	5	56
3	60	8	45	0	88	2	12	1	7	5	22	4	93	9	49	7	69	6	27
0	21	2	61	3	68	5	26	6	82	9	71	8	44	4	99	7	33	1	84
