# Supplementary material for: A product-driven system with an evolutionary algorithm to increase flexibility in planning a job shop
Source: PLoS One. 2023 Feb 16;18(2):e0281807. doi: 10.1371/journal.pone.0281807 (PMC9934420; doi:10.1371/journal.pone.0281807)
Supplement: S3 File — (ZIP) [file pone.0281807.s003.zip › Taillard_specification/la20.txt]

10	10
9	81	55	40	32	37	6	19	81	40
21	70	65	64	46	65	25	77	55	15
85	37	40	24	44	83	89	31	84	29
80	77	56	8	30	59	38	80	41	97
91	40	88	17	71	50	59	80	56	7
8	9	58	77	29	96	45	10	54	36
70	92	98	87	99	27	86	96	28	73
95	92	85	52	81	32	39	59	41	56
60	45	88	12	7	22	93	49	69	27
21	61	68	26	82	71	44	99	33	84
7	2	5	3	9	4	1	6	10	8
8	3	10	5	2	6	9	1	4	7
3	6	1	4	2	7	5	9	8	10
5	7	8	1	3	6	4	2	10	9
1	7	5	2	3	4	10	9	6	8
3	7	4	6	2	9	1	10	5	8
5	4	2	6	7	8	9	10	1	3
2	8	4	5	7	10	9	1	3	6
4	9	1	3	2	6	5	10	8	7
1	3	4	6	7	10	9	5	8	2
