# Supplementary material for: A product-driven system with an evolutionary algorithm to increase flexibility in planning a job shop
Source: PLoS One. 2023 Feb 16;18(2):e0281807. doi: 10.1371/journal.pone.0281807 (PMC9934420; doi:10.1371/journal.pone.0281807)
Supplement: S3 File — (ZIP) [file pone.0281807.s003.zip › la21.txt]

15	10
2	34	3	55	5	95	9	16	4	21	6	71	0	53	8	52	1	21	7	26
3	39	2	31	0	12	1	42	9	79	8	77	6	77	5	98	4	55	7	66
1	19	0	83	3	34	4	92	6	54	9	79	8	62	5	37	2	64	7	43
4	60	2	87	8	24	5	77	3	69	7	38	1	87	6	41	9	83	0	93
8	79	9	77	2	98	4	96	3	17	0	44	7	43	6	75	1	49	5	25
8	35	7	95	6	9	9	10	2	35	1	7	5	28	4	61	0	95	3	76
4	28	5	59	3	16	9	43	0	46	8	50	6	52	7	27	2	59	1	91
5	9	4	20	2	39	6	54	1	45	7	71	0	87	3	41	9	43	8	14
1	28	5	33	0	78	3	26	2	37	7	8	8	66	6	89	9	42	4	33
2	94	5	84	6	78	9	81	1	74	3	27	8	69	0	69	7	45	4	96
1	31	4	24	0	20	2	17	9	25	8	81	5	76	3	87	7	32	6	18
5	28	9	97	0	58	4	45	6	76	3	99	2	23	1	72	8	90	7	86
5	27	9	48	8	27	7	62	4	98	6	67	3	48	0	42	1	46	2	17
1	12	8	50	0	80	2	50	9	80	3	19	5	28	6	63	4	94	7	98
4	61	3	55	6	37	5	14	2	50	8	79	1	41	9	72	7	18	0	75
