# Supplementary material for: A product-driven system with an evolutionary algorithm to increase flexibility in planning a job shop
Source: PLoS One. 2023 Feb 16;18(2):e0281807. doi: 10.1371/journal.pone.0281807 (PMC9934420; doi:10.1371/journal.pone.0281807)
Supplement: S3 File — (ZIP) [file pone.0281807.s003.zip › Taillard_specification/la21.txt]

15	10
34	55	95	16	21	71	53	52	21	26
39	31	12	42	79	77	77	98	55	66
19	83	34	92	54	79	62	37	64	43
60	87	24	77	69	38	87	41	83	93
79	77	98	96	17	44	43	75	49	25
35	95	9	10	35	7	28	61	95	76
28	59	16	43	46	50	52	27	59	91
9	20	39	54	45	71	87	41	43	14
28	33	78	26	37	8	66	89	42	33
94	84	78	81	74	27	69	69	45	96
31	24	20	17	25	81	76	87	32	18
28	97	58	45	76	99	23	72	90	86
27	48	27	62	98	67	48	42	46	17
12	50	80	50	80	19	28	63	94	98
61	55	37	14	50	79	41	72	18	75
3	4	6	10	5	7	1	9	2	8
4	3	1	2	10	9	7	6	5	8
2	1	4	5	7	10	9	6	3	8
5	3	9	6	4	8	2	7	10	1
9	10	3	5	4	1	8	7	2	6
9	8	7	10	3	2	6	5	1	4
5	6	4	10	1	9	7	8	3	2
6	5	3	7	2	8	1	4	10	9
2	6	1	4	3	8	9	7	10	5
3	6	7	10	2	4	9	1	8	5
2	5	1	3	10	9	6	4	8	7
6	10	1	5	7	4	3	2	9	8
6	10	9	8	5	7	4	1	2	3
2	9	1	3	10	4	6	7	5	8
5	4	7	6	3	9	2	10	8	1
