# Supplementary material for: A product-driven system with an evolutionary algorithm to increase flexibility in planning a job shop
Source: PLoS One. 2023 Feb 16;18(2):e0281807. doi: 10.1371/journal.pone.0281807 (PMC9934420; doi:10.1371/journal.pone.0281807)
Supplement: S3 File — (ZIP) [file pone.0281807.s003.zip › Taillard_specification/la22.txt]

15	10
66	91	87	94	21	92	7	12	11	19
13	20	7	14	66	75	77	16	95	7
77	20	34	15	88	89	53	6	45	76
27	74	88	62	52	69	9	98	52	88
88	15	52	61	54	62	59	9	90	5
71	41	38	53	91	68	50	78	23	72
95	36	66	52	45	30	23	25	17	6
65	8	85	71	65	28	88	76	27	95
37	37	28	51	86	9	55	73	51	90
39	15	83	44	53	16	46	24	25	82
72	48	87	66	5	54	39	35	95	60
46	20	97	21	46	37	19	59	34	55
23	25	78	24	28	83	28	5	73	45
37	53	87	38	71	29	12	33	55	12
90	17	49	83	40	23	65	27	7	48
10	6	5	3	8	4	2	1	9	7
4	3	5	2	10	1	7	6	8	9
9	8	3	1	10	6	7	4	2	5
4	3	7	5	8	9	6	10	1	2
5	7	2	3	8	1	9	6	4	10
7	1	5	4	8	9	2	6	3	10
4	10	7	6	1	9	5	3	8	2
5	2	9	1	8	7	6	4	10	3
10	2	5	4	9	3	7	1	8	6
4	3	7	10	8	1	5	6	2	9
2	5	1	3	10	7	8	9	6	4
2	4	1	3	10	8	9	5	7	6
6	4	7	2	1	8	9	10	3	5
2	1	8	5	4	6	10	9	7	3
5	9	3	4	2	7	8	10	6	1
