# Supplementary material for: A product-driven system with an evolutionary algorithm to increase flexibility in planning a job shop
Source: PLoS One. 2023 Feb 16;18(2):e0281807. doi: 10.1371/journal.pone.0281807 (PMC9934420; doi:10.1371/journal.pone.0281807)
Supplement: S3 File — (ZIP) [file pone.0281807.s003.zip › la23.txt]

15	10
7	84	5	58	8	77	2	44	4	97	6	89	3	5	1	58	9	96	0	9
6	21	1	87	4	15	5	39	2	81	3	85	7	31	8	57	9	73	0	77
0	40	5	71	8	34	9	82	3	70	6	22	4	10	7	80	2	48	1	49
5	75	2	17	3	7	6	72	4	11	7	62	8	47	9	35	1	91	0	55
9	20	4	12	6	71	7	67	0	64	2	94	8	15	5	50	3	75	1	90
6	93	5	93	1	57	7	70	8	77	4	58	0	52	2	29	9	7	3	68
7	56	0	95	8	48	4	26	2	82	1	63	9	36	3	27	6	87	5	6
3	76	5	15	9	78	1	8	8	41	2	36	4	30	6	84	0	36	7	76
0	75	7	13	2	81	8	29	4	54	6	82	5	88	1	78	9	40	3	13
2	6	1	26	7	32	6	64	4	54	0	52	5	82	3	6	9	88	8	54
8	62	2	67	5	32	0	62	7	69	3	61	1	35	4	72	9	5	6	93
2	78	9	90	0	85	1	72	8	64	6	63	3	11	7	82	5	88	4	7
4	28	9	11	7	50	6	88	0	44	5	31	2	27	1	66	8	49	3	35
2	14	5	39	6	56	4	62	3	97	9	66	7	69	1	7	8	47	0	76
1	18	8	93	7	58	6	47	3	69	9	57	2	41	5	53	4	79	0	64
