# Supplementary material for: A product-driven system with an evolutionary algorithm to increase flexibility in planning a job shop
Source: PLoS One. 2023 Feb 16;18(2):e0281807. doi: 10.1371/journal.pone.0281807 (PMC9934420; doi:10.1371/journal.pone.0281807)
Supplement: S3 File — (ZIP) [file pone.0281807.s003.zip › Taillard_specification/la23.txt]

15	10
84	58	77	44	97	89	5	58	96	9
21	87	15	39	81	85	31	57	73	77
40	71	34	82	70	22	10	80	48	49
75	17	7	72	11	62	47	35	91	55
20	12	71	67	64	94	15	50	75	90
93	93	57	70	77	58	52	29	7	68
56	95	48	26	82	63	36	27	87	6
76	15	78	8	41	36	30	84	36	76
75	13	81	29	54	82	88	78	40	13
6	26	32	64	54	52	82	6	88	54
62	67	32	62	69	61	35	72	5	93
78	90	85	72	64	63	11	82	88	7
28	11	50	88	44	31	27	66	49	35
14	39	56	62	97	66	69	7	47	76
18	93	58	47	69	57	41	53	79	64
8	6	9	3	5	7	4	2	10	1
7	2	5	6	3	4	8	9	10	1
1	6	9	10	4	7	5	8	3	2
6	3	4	7	5	8	9	10	2	1
10	5	7	8	1	3	9	6	4	2
7	6	2	8	9	5	1	3	10	4
8	1	9	5	3	2	10	4	7	6
4	6	10	2	9	3	5	7	1	8
1	8	3	9	5	7	6	2	10	4
3	2	8	7	5	1	6	4	10	9
9	3	6	1	8	4	2	5	10	7
3	10	1	2	9	7	4	8	6	5
5	10	8	7	1	6	3	2	9	4
3	6	7	5	4	10	8	2	9	1
2	9	8	7	4	10	3	6	5	1
