# Supplementary material for: A product-driven system with an evolutionary algorithm to increase flexibility in planning a job shop
Source: PLoS One. 2023 Feb 16;18(2):e0281807. doi: 10.1371/journal.pone.0281807 (PMC9934420; doi:10.1371/journal.pone.0281807)
Supplement: S3 File — (ZIP) [file pone.0281807.s003.zip › la24.txt]

15	10
7	8	9	75	0	72	6	74	4	30	8	43	2	38	5	98	1	26	3	19
6	19	8	73	3	43	0	23	1	85	4	39	5	13	9	26	2	67	7	9
1	50	3	93	5	80	4	7	0	55	2	61	6	57	8	72	9	42	7	46
1	68	7	43	4	99	6	60	5	68	0	91	8	11	3	96	9	11	2	72
7	84	2	34	8	40	5	7	1	70	6	74	3	12	0	43	9	69	4	30
8	60	0	49	4	59	5	72	9	63	1	69	7	99	6	45	3	27	2	9
6	71	2	91	8	65	1	90	9	98	4	8	7	50	0	75	5	37	3	17
8	62	7	90	5	98	3	31	2	91	4	38	9	72	1	9	0	72	6	49
4	35	0	39	9	74	5	25	7	47	3	52	2	63	8	21	6	35	1	80
9	58	0	5	3	50	8	52	1	88	6	20	2	68	5	24	4	53	7	57
7	99	3	91	4	33	5	19	2	18	6	38	0	24	9	35	1	49	8	9
0	68	3	60	2	77	7	10	8	60	5	15	9	72	1	18	6	90	4	18
9	79	1	60	3	56	6	91	2	40	8	86	7	72	0	80	5	89	4	51
4	10	2	92	5	23	6	46	8	40	7	72	3	6	1	23	0	95	9	34
2	24	5	29	9	49	8	55	0	47	6	77	3	77	7	8	1	28	4	48
