# Supplementary material for: A product-driven system with an evolutionary algorithm to increase flexibility in planning a job shop
Source: PLoS One. 2023 Feb 16;18(2):e0281807. doi: 10.1371/journal.pone.0281807 (PMC9934420; doi:10.1371/journal.pone.0281807)
Supplement: S3 File — (ZIP) [file pone.0281807.s003.zip › Taillard_specification/la24.txt]

15	10
8	75	72	74	30	43	38	98	26	19
19	73	43	23	85	39	13	26	67	9
50	93	80	7	55	61	57	72	42	46
68	43	99	60	68	91	11	96	11	72
84	34	40	7	70	74	12	43	69	30
60	49	59	72	63	69	99	45	27	9
71	91	65	90	98	8	50	75	37	17
62	90	98	31	91	38	72	9	72	49
35	39	74	25	47	52	63	21	35	80
58	5	50	52	88	20	68	24	53	57
99	91	33	19	18	38	24	35	49	9
68	60	77	10	60	15	72	18	90	18
79	60	56	91	40	86	72	80	89	51
10	92	23	46	40	72	6	23	95	34
24	29	49	55	47	77	77	8	28	48
8	10	1	7	5	9	3	6	2	4
7	9	4	1	2	5	6	10	3	8
2	4	6	5	1	3	7	9	10	8
2	8	5	7	6	1	9	4	10	3
8	3	9	6	2	7	4	1	10	5
9	1	5	6	10	2	8	7	4	3
7	3	9	2	10	5	8	1	6	4
9	8	6	4	3	5	10	2	1	7
5	1	10	6	8	4	3	9	7	2
10	1	4	9	2	7	3	6	5	8
8	4	5	6	3	7	1	10	2	9
1	4	3	8	9	6	10	2	7	5
10	2	4	7	3	9	8	1	6	5
5	3	6	7	9	8	4	2	1	10
3	6	10	9	1	7	4	8	2	5
