# Supplementary material for: A product-driven system with an evolutionary algorithm to increase flexibility in planning a job shop
Source: PLoS One. 2023 Feb 16;18(2):e0281807. doi: 10.1371/journal.pone.0281807 (PMC9934420; doi:10.1371/journal.pone.0281807)
Supplement: S3 File — (ZIP) [file pone.0281807.s003.zip › la25.txt]

15	10
8	14	4	75	3	12	2	38	0	76	5	97	9	12	1	29	7	44	6	66
5	38	3	82	2	85	4	58	6	87	9	89	0	43	1	80	7	69	8	92
9	5	1	84	0	43	6	48	4	8	7	7	3	41	5	61	8	66	2	14
2	42	1	8	0	96	5	19	4	59	7	97	9	73	8	43	3	74	6	41
6	55	2	70	3	75	8	42	4	37	7	23	1	48	5	5	9	38	0	7
8	9	2	72	7	31	0	79	5	73	3	95	4	25	6	43	9	60	1	56
0	97	2	64	3	78	5	21	4	94	9	31	8	53	6	16	7	86	1	7
3	86	7	85	9	63	0	61	2	65	4	30	5	32	1	33	8	44	6	59
2	44	3	16	4	11	6	45	1	30	9	84	8	93	0	60	5	61	7	90
7	36	8	31	4	47	6	52	0	32	5	11	2	28	9	35	3	20	1	49
8	20	6	49	7	74	4	10	5	17	3	34	0	85	2	77	9	68	1	84
1	85	5	7	8	71	6	59	4	76	0	17	3	29	2	17	7	48	9	13
2	15	6	87	7	11	1	39	4	39	8	43	0	19	3	32	9	16	5	64
6	32	2	92	5	33	8	82	1	83	7	57	9	99	4	91	3	99	0	8
4	88	7	7	8	27	1	38	3	91	2	69	6	21	9	62	5	39	0	48
