# Supplementary material for: A product-driven system with an evolutionary algorithm to increase flexibility in planning a job shop
Source: PLoS One. 2023 Feb 16;18(2):e0281807. doi: 10.1371/journal.pone.0281807 (PMC9934420; doi:10.1371/journal.pone.0281807)
Supplement: S3 File — (ZIP) [file pone.0281807.s003.zip › Taillard_specification/la25.txt]

15	10
14	75	12	38	76	97	12	29	44	66
38	82	85	58	87	89	43	80	69	92
5	84	43	48	8	7	41	61	66	14
42	8	96	19	59	97	73	43	74	41
55	70	75	42	37	23	48	5	38	7
9	72	31	79	73	95	25	43	60	56
97	64	78	21	94	31	53	16	86	7
86	85	63	61	65	30	32	33	44	59
44	16	11	45	30	84	93	60	61	90
36	31	47	52	32	11	28	35	20	49
20	49	74	10	17	34	85	77	68	84
85	7	71	59	76	17	29	17	48	13
15	87	11	39	39	43	19	32	16	64
32	92	33	82	83	57	99	91	99	8
88	7	27	38	91	69	21	62	39	48
9	5	4	3	1	6	10	2	8	7
6	4	3	5	7	10	1	2	8	9
10	2	1	7	5	8	4	6	9	3
3	2	1	6	5	8	10	9	4	7
7	3	4	9	5	8	2	6	10	1
9	3	8	1	6	4	5	7	10	2
1	3	4	6	5	10	9	7	8	2
4	8	10	1	3	5	6	2	9	7
3	4	5	7	2	10	9	1	6	8
8	9	5	7	1	6	3	10	4	2
9	7	8	5	6	4	1	3	10	2
2	6	9	7	5	1	4	3	8	10
3	7	8	2	5	9	1	4	10	6
7	3	6	9	2	8	10	5	4	1
5	8	9	2	4	3	7	10	6	1
