# Supplementary material for: A product-driven system with an evolutionary algorithm to increase flexibility in planning a job shop
Source: PLoS One. 2023 Feb 16;18(2):e0281807. doi: 10.1371/journal.pone.0281807 (PMC9934420; doi:10.1371/journal.pone.0281807)
Supplement: S3 File — (ZIP) [file pone.0281807.s003.zip › la26.txt]

20	10
8	52	7	26	6	71	9	16	2	34	1	21	5	95	4	21	0	53	3	55
4	55	5	98	3	39	9	79	0	12	8	77	6	77	7	66	2	31	1	42
5	37	4	92	2	64	6	54	1	19	7	43	0	83	3	34	9	79	8	62
1	87	5	77	0	93	3	69	2	87	7	38	8	24	6	41	9	83	4	60
2	98	5	25	6	75	9	77	1	49	3	17	8	79	0	44	7	43	4	96
1	7	4	61	0	95	2	35	9	10	8	35	5	28	3	76	7	95	6	9
5	59	9	43	0	46	4	28	6	52	3	16	2	59	1	91	8	50	7	27
5	9	9	43	8	14	7	71	4	20	6	54	3	41	0	87	1	45	2	39
1	28	8	66	0	78	2	37	9	42	3	26	5	33	6	89	4	33	7	8
4	96	3	27	6	78	5	84	2	94	8	69	1	74	9	81	7	45	0	69
4	24	7	32	9	25	2	17	3	87	8	81	5	76	6	18	1	31	0	20
8	90	5	28	1	72	7	86	2	23	3	99	6	76	9	97	4	45	0	58
2	17	4	98	3	48	1	46	8	27	6	67	7	62	0	42	9	48	5	27
0	80	8	50	3	19	7	98	5	28	2	50	4	94	6	63	1	12	9	80
9	72	0	75	4	61	8	79	6	37	2	50	5	14	3	55	7	18	1	41
3	96	2	14	5	57	0	47	7	65	4	75	8	79	1	71	6	60	9	22
1	31	7	47	8	58	3	32	4	44	5	58	6	34	0	33	2	69	9	51
1	44	7	40	2	17	0	62	8	66	6	15	3	29	9	38	5	8	4	97
2	58	3	50	4	63	9	87	0	57	6	21	7	57	8	32	1	39	5	20
1	85	0	84	5	56	3	61	9	15	7	70	8	30	2	90	6	67	4	20
