# Supplementary material for: A product-driven system with an evolutionary algorithm to increase flexibility in planning a job shop
Source: PLoS One. 2023 Feb 16;18(2):e0281807. doi: 10.1371/journal.pone.0281807 (PMC9934420; doi:10.1371/journal.pone.0281807)
Supplement: S3 File — (ZIP) [file pone.0281807.s003.zip › Taillard_specification/la26.txt]

20	10
52	26	71	16	34	21	95	21	53	55
55	98	39	79	12	77	77	66	31	42
37	92	64	54	19	43	83	34	79	62
87	77	93	69	87	38	24	41	83	60
98	25	75	77	49	17	79	44	43	96
7	61	95	35	10	35	28	76	95	9
59	43	46	28	52	16	59	91	50	27
9	43	14	71	20	54	41	87	45	39
28	66	78	37	42	26	33	89	33	8
96	27	78	84	94	69	74	81	45	69
24	32	25	17	87	81	76	18	31	20
90	28	72	86	23	99	76	97	45	58
17	98	48	46	27	67	62	42	48	27
80	50	19	98	28	50	94	63	12	80
72	75	61	79	37	50	14	55	18	41
96	14	57	47	65	75	79	71	60	22
31	47	58	32	44	58	34	33	69	51
44	40	17	62	66	15	29	38	8	97
58	50	63	87	57	21	57	32	39	20
85	84	56	61	15	70	30	90	67	20
9	8	7	10	3	2	6	5	1	4
5	6	4	10	1	9	7	8	3	2
6	5	3	7	2	8	1	4	10	9
2	6	1	4	3	8	9	7	10	5
3	6	7	10	2	4	9	1	8	5
2	5	1	3	10	9	6	4	8	7
6	10	1	5	7	4	3	2	9	8
6	10	9	8	5	7	4	1	2	3
2	9	1	3	10	4	6	7	5	8
5	4	7	6	3	9	2	10	8	1
5	8	10	3	4	9	6	7	2	1
9	6	2	8	3	4	7	10	5	1
3	5	4	2	9	7	8	1	10	6
1	9	4	8	6	3	5	7	2	10
10	1	5	9	7	3	6	4	8	2
4	3	6	1	8	5	9	2	7	10
2	8	9	4	5	6	7	1	3	10
2	8	3	1	9	7	4	10	6	5
3	4	5	10	1	7	8	9	2	6
2	1	6	4	10	8	9	3	7	5
