# Supplementary material for: A product-driven system with an evolutionary algorithm to increase flexibility in planning a job shop
Source: PLoS One. 2023 Feb 16;18(2):e0281807. doi: 10.1371/journal.pone.0281807 (PMC9934420; doi:10.1371/journal.pone.0281807)
Supplement: S3 File — (ZIP) [file pone.0281807.s003.zip › la27.txt]

20	10
3	60	4	48	5	95	0	87	1	72	9	5	8	35	7	39	6	54	2	66
7	37	6	34	0	97	5	55	2	21	3	20	4	59	9	46	8	19	1	46
4	45	2	73	1	24	8	28	0	28	3	25	5	23	7	83	9	5	6	78
0	53	2	12	9	12	1	37	8	33	3	71	6	55	5	29	7	87	4	38
4	90	2	49	9	27	7	65	5	7	6	23	0	48	3	83	8	17	1	40
3	85	4	25	2	84	6	64	9	13	1	66	7	46	8	59	0	62	5	19
5	88	6	67	4	14	0	41	1	73	7	57	2	53	3	80	9	47	8	74
1	78	5	64	4	63	6	46	3	84	0	84	8	28	9	52	7	26	2	41
1	11	0	64	6	97	9	38	2	17	4	85	5	73	3	10	8	95	7	67
3	93	2	95	7	43	1	65	8	32	0	59	6	85	5	46	9	85	4	60
2	61	3	41	5	49	4	23	0	66	7	49	8	70	9	99	1	90	6	17
4	13	7	7	1	98	8	57	0	73	3	73	2	68	5	40	9	98	6	9
9	86	6	76	4	14	3	41	1	85	0	37	8	19	2	17	7	54	5	79
1	40	2	53	7	97	5	87	8	96	4	84	3	16	6	66	9	52	0	95
6	33	1	33	3	87	0	18	2	55	8	13	4	77	7	60	9	42	5	74
7	92	5	91	8	79	2	54	4	69	6	79	3	33	1	61	9	39	0	16
6	82	1	41	4	28	5	64	2	78	3	76	7	6	8	49	9	47	0	58
0	52	5	42	8	24	9	91	3	47	6	88	4	91	7	52	2	28	1	35
5	82	2	76	3	86	6	93	4	84	7	38	8	95	9	37	1	21	0	23
9	77	4	8	6	42	7	64	0	70	2	45	8	45	5	28	3	67	1	86
