# Supplementary material for: A product-driven system with an evolutionary algorithm to increase flexibility in planning a job shop
Source: PLoS One. 2023 Feb 16;18(2):e0281807. doi: 10.1371/journal.pone.0281807 (PMC9934420; doi:10.1371/journal.pone.0281807)
Supplement: S3 File — (ZIP) [file pone.0281807.s003.zip › Taillard_specification/la27.txt]

20	10
60	48	95	87	72	5	35	39	54	66
37	34	97	55	21	20	59	46	19	46
45	73	24	28	28	25	23	83	5	78
53	12	12	37	33	71	55	29	87	38
90	49	27	65	7	23	48	83	17	40
85	25	84	64	13	66	46	59	62	19
88	67	14	41	73	57	53	80	47	74
78	64	63	46	84	84	28	52	26	41
11	64	97	38	17	85	73	10	95	67
93	95	43	65	32	59	85	46	85	60
61	41	49	23	66	49	70	99	90	17
13	7	98	57	73	73	68	40	98	9
86	76	14	41	85	37	19	17	54	79
40	53	97	87	96	84	16	66	52	95
33	33	87	18	55	13	77	60	42	74
92	91	79	54	69	79	33	61	39	16
82	41	28	64	78	76	6	49	47	58
52	42	24	91	47	88	91	52	28	35
82	76	86	93	84	38	95	37	21	23
77	8	42	64	70	45	45	28	67	86
4	5	6	1	2	10	9	8	7	3
8	7	1	6	3	4	5	10	9	2
5	3	2	9	1	4	6	8	10	7
1	3	10	2	9	4	7	6	8	5
5	3	10	8	6	7	1	4	9	2
4	5	3	7	10	2	8	9	1	6
6	7	5	1	2	8	3	4	10	9
2	6	5	7	4	1	9	10	8	3
2	1	7	10	3	5	6	4	9	8
4	3	8	2	9	1	7	6	10	5
3	4	6	5	1	8	9	10	2	7
5	8	2	9	1	4	3	6	10	7
10	7	5	4	2	1	9	3	8	6
2	3	8	6	9	5	4	7	10	1
7	2	4	1	3	9	5	8	10	6
8	6	9	3	5	7	4	2	10	1
7	2	5	6	3	4	8	9	10	1
1	6	9	10	4	7	5	8	3	2
6	3	4	7	5	8	9	10	2	1
10	5	7	8	1	3	9	6	4	2
