# Supplementary material for: A product-driven system with an evolutionary algorithm to increase flexibility in planning a job shop
Source: PLoS One. 2023 Feb 16;18(2):e0281807. doi: 10.1371/journal.pone.0281807 (PMC9934420; doi:10.1371/journal.pone.0281807)
Supplement: S3 File — (ZIP) [file pone.0281807.s003.zip › la28.txt]

20	10
8	32	1	81	4	55	7	40	0	6	5	19	9	81	3	37	2	40	6	9
2	70	3	55	7	21	4	64	1	46	8	25	9	65	0	77	5	65	6	15
7	84	4	89	3	24	1	44	2	85	8	31	9	29	6	83	5	37	0	40
4	80	5	59	0	8	2	30	6	77	3	38	1	80	7	56	9	41	8	97
6	40	2	71	0	91	7	7	9	59	8	80	3	50	5	56	1	17	4	88
7	36	9	10	0	45	6	9	4	54	8	96	2	8	5	77	1	29	3	58
6	99	8	86	3	92	0	28	1	98	4	70	5	87	9	96	2	73	7	27
1	95	3	85	5	56	4	52	0	59	2	41	6	81	8	39	9	32	7	92
1	7	7	69	4	93	6	27	5	22	0	88	8	45	3	60	9	49	2	12
7	33	2	61	8	44	5	26	1	84	6	82	3	68	0	21	9	71	4	99
8	43	0	72	4	30	5	98	9	75	1	26	7	8	6	74	3	19	2	38
6	19	2	67	8	73	1	85	9	26	4	39	7	9	0	23	5	13	3	43
8	72	7	46	5	80	3	93	2	61	4	7	9	42	1	50	0	55	6	57
4	99	0	91	9	11	5	68	7	43	3	96	2	72	8	11	6	60	1	68
9	69	0	43	3	12	8	40	1	70	6	74	2	34	5	7	4	30	7	84
7	99	3	27	4	59	5	72	2	9	6	45	0	49	9	63	1	69	8	60
0	75	3	17	2	91	7	50	8	65	5	37	9	98	1	90	6	71	4	8
9	72	1	9	3	31	6	49	2	91	8	62	7	90	0	72	5	98	4	38
4	35	2	63	5	25	6	35	8	21	7	47	3	52	1	80	0	39	9	74
2	68	5	24	9	58	8	52	0	5	6	20	3	50	7	57	1	88	4	53
