# Supplementary material for: A product-driven system with an evolutionary algorithm to increase flexibility in planning a job shop
Source: PLoS One. 2023 Feb 16;18(2):e0281807. doi: 10.1371/journal.pone.0281807 (PMC9934420; doi:10.1371/journal.pone.0281807)
Supplement: S3 File — (ZIP) [file pone.0281807.s003.zip › Taillard_specification/la28.txt]

20	10
32	81	55	40	6	19	81	37	40	9
70	55	21	64	46	25	65	77	65	15
84	89	24	44	85	31	29	83	37	40
80	59	8	30	77	38	80	56	41	97
40	71	91	7	59	80	50	56	17	88
36	10	45	9	54	96	8	77	29	58
99	86	92	28	98	70	87	96	73	27
95	85	56	52	59	41	81	39	32	92
7	69	93	27	22	88	45	60	49	12
33	61	44	26	84	82	68	21	71	99
43	72	30	98	75	26	8	74	19	38
19	67	73	85	26	39	9	23	13	43
72	46	80	93	61	7	42	50	55	57
99	91	11	68	43	96	72	11	60	68
69	43	12	40	70	74	34	7	30	84
99	27	59	72	9	45	49	63	69	60
75	17	91	50	65	37	98	90	71	8
72	9	31	49	91	62	90	72	98	38
35	63	25	35	21	47	52	80	39	74
68	24	58	52	5	20	50	57	88	53
9	2	5	8	1	6	10	4	3	7
3	4	8	5	2	9	10	1	6	7
8	5	4	2	3	9	10	7	6	1
5	6	1	3	7	4	2	8	10	9
7	3	1	8	10	9	4	6	2	5
8	10	1	7	5	9	3	6	2	4
7	9	4	1	2	5	6	10	3	8
2	4	6	5	1	3	7	9	10	8
2	8	5	7	6	1	9	4	10	3
8	3	9	6	2	7	4	1	10	5
9	1	5	6	10	2	8	7	4	3
7	3	9	2	10	5	8	1	6	4
9	8	6	4	3	5	10	2	1	7
5	1	10	6	8	4	3	9	7	2
10	1	4	9	2	7	3	6	5	8
8	4	5	6	3	7	1	10	2	9
1	4	3	8	9	6	10	2	7	5
10	2	4	7	3	9	8	1	6	5
5	3	6	7	9	8	4	2	1	10
3	6	10	9	1	7	4	8	2	5
