# Supplementary material for: A product-driven system with an evolutionary algorithm to increase flexibility in planning a job shop
Source: PLoS One. 2023 Feb 16;18(2):e0281807. doi: 10.1371/journal.pone.0281807 (PMC9934420; doi:10.1371/journal.pone.0281807)
Supplement: S3 File — (ZIP) [file pone.0281807.s003.zip › la29.txt]

20	10
8	14	2	38	7	44	0	76	5	97	3	12	4	75	6	66	9	12	1	29
0	43	2	85	3	82	5	38	4	58	9	89	8	92	6	87	7	69	1	80
3	41	7	7	9	5	0	43	2	14	4	8	5	61	1	84	8	66	6	48
2	42	3	74	4	59	6	41	1	8	9	73	8	43	0	96	5	19	7	97
7	23	8	42	4	37	6	55	0	7	5	5	2	70	9	38	3	75	1	48
8	9	6	43	7	31	4	25	5	73	3	95	0	79	2	72	9	60	1	56
1	7	5	21	8	53	6	16	4	94	0	97	3	78	2	64	7	86	9	31
2	65	6	59	7	85	1	33	4	30	8	44	0	61	3	86	9	63	5	32
6	45	2	44	5	61	8	93	1	30	7	90	9	84	4	11	3	16	0	60
4	47	7	36	8	31	1	49	3	20	2	28	6	52	9	35	5	11	0	32
2	77	4	10	9	68	5	17	0	85	1	84	8	20	6	49	7	74	3	34
0	17	5	7	1	85	3	29	2	17	4	76	6	59	8	71	9	13	7	48
6	87	4	39	8	43	7	11	2	15	3	32	5	64	0	19	1	39	9	16
5	33	3	99	6	32	4	91	8	82	2	92	9	99	7	57	1	83	0	8
3	91	5	39	2	69	8	27	7	7	6	21	1	38	9	62	4	88	0	48
2	67	7	80	3	24	0	88	4	18	1	44	8	45	9	64	5	80	6	38
9	59	3	72	6	47	4	40	7	21	5	43	0	51	8	52	1	24	2	15
3	70	2	31	6	20	8	76	1	40	7	43	0	32	5	88	9	5	4	77
4	47	5	64	9	85	3	49	7	58	1	26	0	32	8	80	2	14	6	94
5	59	2	96	0	5	7	79	8	34	4	75	3	26	6	9	9	23	1	11
