# Supplementary material for: A product-driven system with an evolutionary algorithm to increase flexibility in planning a job shop
Source: PLoS One. 2023 Feb 16;18(2):e0281807. doi: 10.1371/journal.pone.0281807 (PMC9934420; doi:10.1371/journal.pone.0281807)
Supplement: S3 File — (ZIP) [file pone.0281807.s003.zip › Taillard_specification/la29.txt]

20	10
14	38	44	76	97	12	75	66	12	29
43	85	82	38	58	89	92	87	69	80
41	7	5	43	14	8	61	84	66	48
42	74	59	41	8	73	43	96	19	97
23	42	37	55	7	5	70	38	75	48
9	43	31	25	73	95	79	72	60	56
7	21	53	16	94	97	78	64	86	31
65	59	85	33	30	44	61	86	63	32
45	44	61	93	30	90	84	11	16	60
47	36	31	49	20	28	52	35	11	32
77	10	68	17	85	84	20	49	74	34
17	7	85	29	17	76	59	71	13	48
87	39	43	11	15	32	64	19	39	16
33	99	32	91	82	92	99	57	83	8
91	39	69	27	7	21	38	62	88	48
67	80	24	88	18	44	45	64	80	38
59	72	47	40	21	43	51	52	24	15
70	31	20	76	40	43	32	88	5	77
47	64	85	49	58	26	32	80	14	94
59	96	5	79	34	75	26	9	23	11
9	3	8	1	6	4	5	7	10	2
1	3	4	6	5	10	9	7	8	2
4	8	10	1	3	5	6	2	9	7
3	4	5	7	2	10	9	1	6	8
8	9	5	7	1	6	3	10	4	2
9	7	8	5	6	4	1	3	10	2
2	6	9	7	5	1	4	3	8	10
3	7	8	2	5	9	1	4	10	6
7	3	6	9	2	8	10	5	4	1
5	8	9	2	4	3	7	10	6	1
3	5	10	6	1	2	9	7	8	4
1	6	2	4	3	5	7	9	10	8
7	5	9	8	3	4	6	1	2	10
6	4	7	5	9	3	10	8	2	1
4	6	3	9	8	7	2	10	5	1
3	8	4	1	5	2	9	10	6	7
10	4	7	5	8	6	1	9	2	3
4	3	7	9	2	8	1	6	10	5
5	6	10	4	8	2	1	9	3	7
6	3	1	8	9	5	4	7	10	2
