# Supplementary material for: A product-driven system with an evolutionary algorithm to increase flexibility in planning a job shop
Source: PLoS One. 2023 Feb 16;18(2):e0281807. doi: 10.1371/journal.pone.0281807 (PMC9934420; doi:10.1371/journal.pone.0281807)
Supplement: S3 File — (ZIP) [file pone.0281807.s003.zip › Taillard_specification/la30.txt]

20	10
32	16	33	12	70	10	75	82	88	20
39	81	91	56	69	45	59	86	36	68
84	57	41	73	81	88	38	17	83	5
20	6	15	19	30	94	45	17	18	88
24	49	16	11	60	5	63	25	15	45
86	50	77	54	48	93	32	92	45	71
86	90	78	88	57	32	57	86	71	39
59	18	31	41	20	83	65	54	94	69
47	79	76	59	72	8	30	73	57	84
59	89	10	45	8	54	88	20	7	62
63	9	77	37	5	13	79	24	10	82
74	32	61	53	92	20	10	5	45	23
85	51	61	99	37	94	98	65	33	75
51	24	8	30	12	23	7	17	35	81
71	42	68	31	29	63	65	70	27	93
28	38	51	70	33	78	45	90	54	72
18	90	25	92	85	35	29	81	80	59
67	96	38	86	97	94	86	35	82	45
92	51	59	52	8	70	75	54	60	33
98	80	78	82	7	89	69	51	79	62
7	4	2	9	8	5	10	1	6	3
9	5	4	6	10	2	7	1	3	8
4	3	8	6	5	1	9	10	7	2
5	6	3	9	2	1	7	8	4	10
10	7	6	5	4	8	9	2	3	1
2	9	3	7	10	1	4	8	6	5
6	7	4	10	3	1	8	9	5	2
3	4	10	5	8	6	9	1	7	2
4	5	7	1	2	3	10	6	8	9
1	3	5	8	4	6	7	9	10	2
6	7	5	4	3	9	10	2	8	1
1	2	3	8	5	10	9	4	7	6
3	10	1	6	5	7	2	9	4	8
1	4	6	7	8	9	3	5	10	2
2	6	9	3	7	4	5	10	8	1
2	6	5	8	3	9	10	4	7	1
1	3	5	7	9	6	8	2	10	4
6	3	2	5	1	4	8	7	10	9
3	9	5	7	6	10	2	4	8	1
4	8	6	1	3	10	2	5	9	7
