# Supplementary material for: A product-driven system with an evolutionary algorithm to increase flexibility in planning a job shop
Source: PLoS One. 2023 Feb 16;18(2):e0281807. doi: 10.1371/journal.pone.0281807 (PMC9934420; doi:10.1371/journal.pone.0281807)
Supplement: S3 File — (ZIP) [file pone.0281807.s003.zip › la31.txt]

30	10
4	21	7	26	9	16	2	34	3	55	8	52	5	95	6	71	1	21	0	53
8	77	5	98	1	42	7	66	2	31	3	39	6	77	9	79	4	55	0	12
2	64	4	92	3	34	1	19	8	62	6	54	7	43	0	83	9	79	5	37
0	93	8	24	3	69	7	38	5	77	2	87	4	60	6	41	1	87	9	83
9	77	0	44	4	96	8	79	6	75	2	98	5	25	3	17	7	43	1	49
3	76	2	35	5	28	0	95	7	95	4	61	8	35	1	7	6	9	9	10
1	91	7	27	8	50	3	16	4	28	5	59	6	52	0	46	2	59	9	43
1	45	7	71	2	39	0	87	8	14	6	54	3	41	9	43	5	9	4	20
2	37	3	26	4	33	9	42	0	78	6	89	7	8	8	66	1	28	5	33
1	74	0	69	5	84	3	27	9	81	7	45	8	69	2	94	6	78	4	96
5	76	7	32	6	18	0	20	3	87	2	17	9	25	4	24	1	31	8	81
9	97	8	90	5	28	7	86	0	58	1	72	2	23	6	76	3	99	4	45
9	48	5	27	6	67	7	62	4	98	0	42	1	46	8	27	3	48	2	17
9	80	3	19	5	28	1	12	4	94	6	63	7	98	8	50	0	80	2	50
2	50	1	41	4	61	8	79	5	14	9	72	7	18	3	55	6	37	0	75
9	22	5	57	4	75	2	14	7	65	3	96	1	71	0	47	8	79	6	60
3	32	2	69	4	44	1	31	9	51	0	33	6	34	5	58	7	47	8	58
8	66	7	40	2	17	0	62	9	38	5	8	6	15	3	29	1	44	4	97
3	50	2	58	6	21	4	63	7	57	8	32	5	20	9	87	0	57	1	39
4	20	6	67	1	85	2	90	7	70	0	84	8	30	5	56	3	61	9	15
6	29	0	82	4	18	3	38	7	21	8	50	1	23	5	84	2	45	9	41
3	54	9	37	6	62	5	16	0	52	8	57	4	54	2	38	7	74	1	52
4	79	1	61	8	11	0	81	7	89	6	89	5	57	3	68	9	81	2	30
9	24	1	66	4	32	3	33	8	8	2	20	6	84	0	91	7	55	5	20
3	54	2	64	6	83	9	40	7	8	0	7	4	19	5	56	1	39	8	7
1	6	4	74	0	63	2	64	9	15	6	42	7	98	8	61	5	40	3	91
1	80	3	75	0	26	2	87	9	22	7	39	8	24	4	75	6	44	5	6
5	8	3	79	6	61	1	15	0	12	7	43	8	26	9	22	2	20	4	80
1	36	0	63	7	10	4	22	3	96	5	40	9	5	8	18	6	33	2	62
4	8	8	15	2	64	3	95	1	96	6	38	7	18	9	23	5	64	0	89
