# Supplementary material for: A product-driven system with an evolutionary algorithm to increase flexibility in planning a job shop
Source: PLoS One. 2023 Feb 16;18(2):e0281807. doi: 10.1371/journal.pone.0281807 (PMC9934420; doi:10.1371/journal.pone.0281807)
Supplement: S3 File — (ZIP) [file pone.0281807.s003.zip › Taillard_specification/la31.txt]

30	10
21	26	16	34	55	52	95	71	21	53
77	98	42	66	31	39	77	79	55	12
64	92	34	19	62	54	43	83	79	37
93	24	69	38	77	87	60	41	87	83
77	44	96	79	75	98	25	17	43	49
76	35	28	95	95	61	35	7	9	10
91	27	50	16	28	59	52	46	59	43
45	71	39	87	14	54	41	43	9	20
37	26	33	42	78	89	8	66	28	33
74	69	84	27	81	45	69	94	78	96
76	32	18	20	87	17	25	24	31	81
97	90	28	86	58	72	23	76	99	45
48	27	67	62	98	42	46	27	48	17
80	19	28	12	94	63	98	50	80	50
50	41	61	79	14	72	18	55	37	75
22	57	75	14	65	96	71	47	79	60
32	69	44	31	51	33	34	58	47	58
66	40	17	62	38	8	15	29	44	97
50	58	21	63	57	32	20	87	57	39
20	67	85	90	70	84	30	56	61	15
29	82	18	38	21	50	23	84	45	41
54	37	62	16	52	57	54	38	74	52
79	61	11	81	89	89	57	68	81	30
24	66	32	33	8	20	84	91	55	20
54	64	83	40	8	7	19	56	39	7
6	74	63	64	15	42	98	61	40	91
80	75	26	87	22	39	24	75	44	6
8	79	61	15	12	43	26	22	20	80
36	63	10	22	96	40	5	18	33	62
8	15	64	95	96	38	18	23	64	89
5	8	10	3	4	9	6	7	2	1
9	6	2	8	3	4	7	10	5	1
3	5	4	2	9	7	8	1	10	6
1	9	4	8	6	3	5	7	2	10
10	1	5	9	7	3	6	4	8	2
4	3	6	1	8	5	9	2	7	10
2	8	9	4	5	6	7	1	3	10
2	8	3	1	9	7	4	10	6	5
3	4	5	10	1	7	8	9	2	6
2	1	6	4	10	8	9	3	7	5
6	8	7	1	4	3	10	5	2	9
10	9	6	8	1	2	3	7	4	5
10	6	7	8	5	1	2	9	4	3
10	4	6	2	5	7	8	9	1	3
3	2	5	9	6	10	8	4	7	1
10	6	5	3	8	4	2	1	9	7
4	3	5	2	10	1	7	6	8	9
9	8	3	1	10	6	7	4	2	5
4	3	7	5	8	9	6	10	1	2
5	7	2	3	8	1	9	6	4	10
7	1	5	4	8	9	2	6	3	10
4	10	7	6	1	9	5	3	8	2
5	2	9	1	8	7	6	4	10	3
10	2	5	4	9	3	7	1	8	6
4	3	7	10	8	1	5	6	2	9
2	5	1	3	10	7	8	9	6	4
2	4	1	3	10	8	9	5	7	6
6	4	7	2	1	8	9	10	3	5
2	1	8	5	4	6	10	9	7	3
5	9	3	4	2	7	8	10	6	1
