# Supplementary material for: A product-driven system with an evolutionary algorithm to increase flexibility in planning a job shop
Source: PLoS One. 2023 Feb 16;18(2):e0281807. doi: 10.1371/journal.pone.0281807 (PMC9934420; doi:10.1371/journal.pone.0281807)
Supplement: S3 File — (ZIP) [file pone.0281807.s003.zip › la32.txt]

30	10
6	89	1	58	4	97	2	44	8	77	3	5	0	9	5	58	9	96	7	84
7	31	2	81	9	73	4	15	1	87	5	39	8	57	0	77	3	85	6	21
2	48	5	71	0	40	3	70	1	49	6	22	4	10	8	34	7	80	9	82
4	11	6	72	7	62	0	55	2	17	5	75	3	7	1	91	9	35	8	47
0	64	6	71	4	12	1	90	2	94	3	75	9	20	8	15	5	50	7	67
2	29	6	93	3	68	5	93	1	57	8	77	0	52	9	7	4	58	7	70
4	26	3	27	1	63	5	6	6	87	7	56	8	48	9	36	0	95	2	82
1	8	7	76	3	76	4	30	6	84	9	78	8	41	0	36	2	36	5	15
3	13	8	29	0	75	2	81	1	78	5	88	4	54	9	40	7	13	6	82
0	52	2	6	3	6	5	82	6	64	9	88	8	54	4	54	7	32	1	26
8	62	1	35	4	72	7	69	0	62	5	32	9	5	3	61	2	67	6	93
2	78	3	11	7	82	4	7	1	72	8	64	9	90	0	85	5	88	6	63
7	50	4	28	3	35	1	66	2	27	8	49	9	11	6	88	5	31	0	44
4	62	5	39	0	76	2	14	6	56	3	97	1	7	7	69	9	66	8	47
6	47	2	41	0	64	7	58	9	57	8	93	3	69	5	53	1	18	4	79
7	76	9	81	0	76	6	61	4	77	8	26	2	74	5	22	1	58	3	78
6	30	8	72	3	43	0	65	1	16	4	92	5	95	9	29	2	99	7	64
1	35	3	74	5	16	4	85	0	7	2	81	6	86	8	61	9	35	7	34
1	97	7	43	4	72	6	88	5	17	0	43	8	94	3	64	9	22	2	42
7	99	2	84	8	99	5	98	1	20	6	31	3	74	0	92	9	23	4	89
8	32	0	6	4	55	5	19	9	81	1	81	7	40	6	9	3	37	2	40
6	15	2	70	8	25	1	46	9	65	4	64	7	21	0	77	5	65	3	55
8	31	7	84	5	37	3	24	2	85	4	89	9	29	1	44	0	40	6	83
4	80	0	8	9	41	5	59	7	56	3	38	2	30	8	97	6	77	1	80
9	59	0	91	3	50	8	80	1	17	6	40	2	71	5	56	4	88	7	7
7	36	3	58	4	54	5	77	2	8	6	9	0	45	9	10	1	29	8	96
0	28	3	92	2	73	7	27	8	86	5	87	9	96	1	98	6	99	4	70
9	32	1	95	3	85	6	81	2	41	8	39	7	92	0	59	5	56	4	52
4	93	2	12	5	22	6	27	8	45	7	69	3	60	1	7	0	88	9	49
2	61	5	26	9	71	8	44	0	21	6	82	3	68	7	33	1	84	4	99
