# Supplementary material for: A product-driven system with an evolutionary algorithm to increase flexibility in planning a job shop
Source: PLoS One. 2023 Feb 16;18(2):e0281807. doi: 10.1371/journal.pone.0281807 (PMC9934420; doi:10.1371/journal.pone.0281807)
Supplement: S3 File — (ZIP) [file pone.0281807.s003.zip › Taillard_specification/la32.txt]

30	10
89	58	97	44	77	5	9	58	96	84
31	81	73	15	87	39	57	77	85	21
48	71	40	70	49	22	10	34	80	82
11	72	62	55	17	75	7	91	35	47
64	71	12	90	94	75	20	15	50	67
29	93	68	93	57	77	52	7	58	70
26	27	63	6	87	56	48	36	95	82
8	76	76	30	84	78	41	36	36	15
13	29	75	81	78	88	54	40	13	82
52	6	6	82	64	88	54	54	32	26
62	35	72	69	62	32	5	61	67	93
78	11	82	7	72	64	90	85	88	63
50	28	35	66	27	49	11	88	31	44
62	39	76	14	56	97	7	69	66	47
47	41	64	58	57	93	69	53	18	79
76	81	76	61	77	26	74	22	58	78
30	72	43	65	16	92	95	29	99	64
35	74	16	85	7	81	86	61	35	34
97	43	72	88	17	43	94	64	22	42
99	84	99	98	20	31	74	92	23	89
32	6	55	19	81	81	40	9	37	40
15	70	25	46	65	64	21	77	65	55
31	84	37	24	85	89	29	44	40	83
80	8	41	59	56	38	30	97	77	80
59	91	50	80	17	40	71	56	88	7
36	58	54	77	8	9	45	10	29	96
28	92	73	27	86	87	96	98	99	70
32	95	85	81	41	39	92	59	56	52
93	12	22	27	45	69	60	7	88	49
61	26	71	44	21	82	68	33	84	99
7	2	5	3	9	4	1	6	10	8
8	3	10	5	2	6	9	1	4	7
3	6	1	4	2	7	5	9	8	10
5	7	8	1	3	6	4	2	10	9
1	7	5	2	3	4	10	9	6	8
3	7	4	6	2	9	1	10	5	8
5	4	2	6	7	8	9	10	1	3
2	8	4	5	7	10	9	1	3	6
4	9	1	3	2	6	5	10	8	7
1	3	4	6	7	10	9	5	8	2
9	2	5	8	1	6	10	4	3	7
3	4	8	5	2	9	10	1	6	7
8	5	4	2	3	9	10	7	6	1
5	6	1	3	7	4	2	8	10	9
7	3	1	8	10	9	4	6	2	5
8	10	1	7	5	9	3	6	2	4
7	9	4	1	2	5	6	10	3	8
2	4	6	5	1	3	7	9	10	8
2	8	5	7	6	1	9	4	10	3
8	3	9	6	2	7	4	1	10	5
9	1	5	6	10	2	8	7	4	3
7	3	9	2	10	5	8	1	6	4
9	8	6	4	3	5	10	2	1	7
5	1	10	6	8	4	3	9	7	2
10	1	4	9	2	7	3	6	5	8
8	4	5	6	3	7	1	10	2	9
1	4	3	8	9	6	10	2	7	5
10	2	4	7	3	9	8	1	6	5
5	3	6	7	9	8	4	2	1	10
3	6	10	9	1	7	4	8	2	5
