# Supplementary material for: A product-driven system with an evolutionary algorithm to increase flexibility in planning a job shop
Source: PLoS One. 2023 Feb 16;18(2):e0281807. doi: 10.1371/journal.pone.0281807 (PMC9934420; doi:10.1371/journal.pone.0281807)
Supplement: S3 File — (ZIP) [file pone.0281807.s003.zip › la33.txt]

30	10
2	38	4	75	9	12	5	97	0	76	1	29	8	14	6	66	7	44	3	12
0	43	5	38	1	80	3	82	2	85	4	58	6	87	8	92	9	89	7	69
6	48	4	8	8	66	7	7	2	14	3	41	5	61	0	43	1	84	9	5
5	19	3	74	6	41	4	59	8	43	2	42	9	73	7	97	1	8	0	96
3	75	5	5	2	70	8	42	7	23	6	55	1	48	9	38	4	37	0	7
2	72	7	31	3	95	0	79	4	25	1	56	8	9	9	60	5	73	6	43
9	31	3	78	6	16	4	94	7	86	5	21	0	97	8	53	1	7	2	64
3	86	2	65	6	59	8	44	1	33	7	85	0	61	5	32	9	63	4	30
4	11	5	61	9	84	3	16	7	90	1	30	0	60	8	93	2	44	6	45
5	11	2	28	0	32	7	36	8	31	4	47	3	20	6	52	9	35	1	49
5	17	3	34	6	49	1	84	0	85	8	20	7	74	9	68	4	10	2	77
8	71	5	7	3	29	1	85	4	76	6	59	2	17	0	17	9	13	7	48
1	39	9	16	4	39	6	87	7	11	3	32	2	15	0	19	5	64	8	43
5	33	8	82	2	92	1	83	6	32	3	99	9	99	4	91	0	8	7	57
7	7	0	48	9	62	4	88	6	21	5	39	8	27	3	91	1	38	2	69
9	64	8	45	3	24	7	80	2	67	4	18	6	38	0	88	5	80	1	44
2	15	3	72	4	40	7	21	8	52	0	51	9	59	1	24	6	47	5	43
4	77	7	43	1	40	2	31	8	76	6	20	5	88	3	70	9	5	0	32
2	14	7	58	9	85	5	64	1	26	6	94	0	32	3	49	8	80	4	47
9	23	1	11	8	34	4	75	7	79	3	26	2	96	0	5	6	9	5	59
0	75	2	20	8	10	3	66	6	43	7	37	1	9	9	83	4	68	5	52
8	54	1	26	4	79	7	88	6	84	0	6	2	54	9	59	3	28	5	42
4	56	9	29	3	36	0	40	6	86	8	68	2	69	7	23	5	62	1	16
7	53	1	5	6	17	9	59	2	59	8	78	3	64	0	82	4	13	5	12
9	7	6	62	7	90	5	83	1	85	3	69	0	16	4	81	2	58	8	66
7	24	2	65	1	69	5	42	9	82	6	82	0	83	3	46	8	72	4	33
1	10	8	27	7	43	5	20	4	71	9	65	2	73	6	99	0	24	3	64
9	35	3	92	0	38	5	35	7	30	8	45	2	8	4	82	1	34	6	21
5	23	7	84	9	7	4	85	8	60	1	15	2	52	6	94	3	83	0	6
2	70	6	29	8	27	9	80	4	6	7	39	1	79	0	28	3	66	5	66
