# Supplementary material for: A product-driven system with an evolutionary algorithm to increase flexibility in planning a job shop
Source: PLoS One. 2023 Feb 16;18(2):e0281807. doi: 10.1371/journal.pone.0281807 (PMC9934420; doi:10.1371/journal.pone.0281807)
Supplement: S3 File — (ZIP) [file pone.0281807.s003.zip › Taillard_specification/la33.txt]

30	10
38	75	12	97	76	29	14	66	44	12
43	38	80	82	85	58	87	92	89	69
48	8	66	7	14	41	61	43	84	5
19	74	41	59	43	42	73	97	8	96
75	5	70	42	23	55	48	38	37	7
72	31	95	79	25	56	9	60	73	43
31	78	16	94	86	21	97	53	7	64
86	65	59	44	33	85	61	32	63	30
11	61	84	16	90	30	60	93	44	45
11	28	32	36	31	47	20	52	35	49
17	34	49	84	85	20	74	68	10	77
71	7	29	85	76	59	17	17	13	48
39	16	39	87	11	32	15	19	64	43
33	82	92	83	32	99	99	91	8	57
7	48	62	88	21	39	27	91	38	69
64	45	24	80	67	18	38	88	80	44
15	72	40	21	52	51	59	24	47	43
77	43	40	31	76	20	88	70	5	32
14	58	85	64	26	94	32	49	80	47
23	11	34	75	79	26	96	5	9	59
75	20	10	66	43	37	9	83	68	52
54	26	79	88	84	6	54	59	28	42
56	29	36	40	86	68	69	23	62	16
53	5	17	59	59	78	64	82	13	12
7	62	90	83	85	69	16	81	58	66
24	65	69	42	82	82	83	46	72	33
10	27	43	20	71	65	73	99	24	64
35	92	38	35	30	45	8	82	34	21
23	84	7	85	60	15	52	94	83	6
70	29	27	80	6	39	79	28	66	66
3	5	10	6	1	2	9	7	8	4
1	6	2	4	3	5	7	9	10	8
7	5	9	8	3	4	6	1	2	10
6	4	7	5	9	3	10	8	2	1
4	6	3	9	8	7	2	10	5	1
3	8	4	1	5	2	9	10	6	7
10	4	7	5	8	6	1	9	2	3
4	3	7	9	2	8	1	6	10	5
5	6	10	4	8	2	1	9	3	7
6	3	1	8	9	5	4	7	10	2
6	4	7	2	1	9	8	10	5	3
9	6	4	2	5	7	3	1	10	8
2	10	5	7	8	4	3	1	6	9
6	9	3	2	7	4	10	5	1	8
8	1	10	5	7	6	9	4	2	3
10	9	4	8	3	5	7	1	6	2
3	4	5	8	9	1	10	2	7	6
5	8	2	3	9	7	6	4	10	1
3	8	10	6	2	7	1	4	9	5
10	2	9	5	8	4	3	1	7	6
1	3	9	4	7	8	2	10	5	6
9	2	5	8	7	1	3	10	4	6
5	10	4	1	7	9	3	8	6	2
8	2	7	10	3	9	4	1	5	6
10	7	8	6	2	4	1	5	3	9
8	3	2	6	10	7	1	4	9	5
2	9	8	6	5	10	3	7	1	4
10	4	1	6	8	9	3	5	2	7
6	8	10	5	9	2	3	7	4	1
3	7	9	10	5	8	2	1	4	6
