# Supplementary material for: A product-driven system with an evolutionary algorithm to increase flexibility in planning a job shop
Source: PLoS One. 2023 Feb 16;18(2):e0281807. doi: 10.1371/journal.pone.0281807 (PMC9934420; doi:10.1371/journal.pone.0281807)
Supplement: S3 File — (ZIP) [file pone.0281807.s003.zip › la34.txt]

30	10
2	51	7	59	1	35	5	73	9	65	0	27	6	13	3	81	8	32	4	74
4	64	7	33	5	75	2	33	8	10	0	28	3	38	6	53	9	49	1	55
6	83	1	23	2	72	3	7	9	72	0	6	4	39	5	52	8	90	7	21
3	82	1	23	2	93	4	78	6	88	7	53	9	28	8	65	5	21	0	61
4	41	6	12	9	12	3	77	1	70	7	24	0	81	5	73	2	62	8	6
4	98	3	28	6	42	9	72	0	15	8	15	5	94	2	33	1	51	7	99
0	32	8	22	9	96	4	15	6	78	3	31	5	7	1	94	2	23	7	86
7	93	2	97	3	43	5	73	0	24	8	68	9	88	1	42	4	35	6	72
2	14	0	44	8	13	5	67	1	63	3	49	7	5	4	17	6	85	9	66
7	82	9	15	3	72	4	26	0	8	1	68	6	21	8	45	2	99	5	27
4	93	6	23	0	51	8	54	3	49	1	96	2	56	9	36	5	53	7	52
8	60	0	14	4	70	9	55	1	23	5	83	3	38	2	24	7	37	6	48
0	62	7	15	8	69	9	23	1	82	6	26	4	45	5	33	3	12	2	37
6	72	1	9	7	15	5	28	8	92	9	12	0	59	3	64	4	87	2	73
0	50	1	14	7	90	5	46	3	71	4	48	2	80	9	61	8	24	6	44
0	22	9	94	5	16	3	73	2	54	8	54	4	46	1	97	6	61	7	75
9	55	3	67	6	77	4	30	7	6	1	32	8	47	5	93	2	6	0	40
1	30	3	98	7	79	0	22	6	79	2	7	8	36	9	36	5	9	4	92
8	37	7	72	2	52	4	31	1	82	9	54	5	7	6	82	3	73	0	49
1	73	3	83	7	45	2	76	4	43	9	29	0	35	5	92	8	39	6	28
2	58	0	26	1	48	8	52	7	34	6	96	5	70	4	98	3	80	9	94
1	70	8	23	5	26	4	14	6	90	2	93	3	21	0	42	7	18	9	36
4	28	6	76	7	25	0	17	1	84	2	67	8	87	3	43	9	88	5	84
7	30	3	91	8	52	4	80	0	21	5	8	9	37	2	15	6	12	1	92
1	28	4	7	7	46	6	92	2	77	3	15	9	69	8	54	0	47	5	39
9	50	5	44	2	64	8	38	4	93	6	33	7	75	0	41	1	24	3	5
7	94	0	17	6	87	2	21	8	92	9	28	1	61	4	63	3	34	5	77
3	72	8	98	9	5	4	28	2	9	5	95	6	64	1	43	0	50	7	96
0	85	2	85	8	39	1	98	7	24	3	71	5	60	4	55	9	22	6	35
3	78	6	49	2	46	1	11	0	90	5	20	9	34	7	6	4	70	8	74
