# Supplementary material for: A product-driven system with an evolutionary algorithm to increase flexibility in planning a job shop
Source: PLoS One. 2023 Feb 16;18(2):e0281807. doi: 10.1371/journal.pone.0281807 (PMC9934420; doi:10.1371/journal.pone.0281807)
Supplement: S3 File — (ZIP) [file pone.0281807.s003.zip › Taillard_specification/la34.txt]

30	10
51	59	35	73	65	27	13	81	32	74
64	33	75	33	10	28	38	53	49	55
83	23	72	7	72	6	39	52	90	21
82	23	93	78	88	53	28	65	21	61
41	12	12	77	70	24	81	73	62	6
98	28	42	72	15	15	94	33	51	99
32	22	96	15	78	31	7	94	23	86
93	97	43	73	24	68	88	42	35	72
14	44	13	67	63	49	5	17	85	66
82	15	72	26	8	68	21	45	99	27
93	23	51	54	49	96	56	36	53	52
60	14	70	55	23	83	38	24	37	48
62	15	69	23	82	26	45	33	12	37
72	9	15	28	92	12	59	64	87	73
50	14	90	46	71	48	80	61	24	44
22	94	16	73	54	54	46	97	61	75
55	67	77	30	6	32	47	93	6	40
30	98	79	22	79	7	36	36	9	92
37	72	52	31	82	54	7	82	73	49
73	83	45	76	43	29	35	92	39	28
58	26	48	52	34	96	70	98	80	94
70	23	26	14	90	93	21	42	18	36
28	76	25	17	84	67	87	43	88	84
30	91	52	80	21	8	37	15	12	92
28	7	46	92	77	15	69	54	47	39
50	44	64	38	93	33	75	41	24	5
94	17	87	21	92	28	61	63	34	77
72	98	5	28	9	95	64	43	50	96
85	85	39	98	24	71	60	55	22	35
78	49	46	11	90	20	34	6	70	74
3	8	2	6	10	1	7	4	9	5
5	8	6	3	9	1	4	7	10	2
7	2	3	4	10	1	5	6	9	8
4	2	3	5	7	8	10	9	6	1
5	7	10	4	2	8	1	6	3	9
5	4	7	10	1	9	6	3	2	8
1	9	10	5	7	4	6	2	3	8
8	3	4	6	1	9	10	2	5	7
3	1	9	6	2	4	8	5	7	10
8	10	4	5	1	2	7	9	3	6
5	7	1	9	4	2	3	10	6	8
9	1	5	10	2	6	4	3	8	7
1	8	9	10	2	7	5	6	4	3
7	2	8	6	9	10	1	4	5	3
1	2	8	6	4	5	3	10	9	7
1	10	6	4	3	9	5	2	7	8
10	4	7	5	8	2	9	6	3	1
2	4	8	1	7	3	9	10	6	5
9	8	3	5	2	10	6	7	4	1
2	4	8	3	5	10	1	6	9	7
3	1	2	9	8	7	6	5	4	10
2	9	6	5	7	3	4	1	8	10
5	7	8	1	2	3	9	4	10	6
8	4	9	5	1	6	10	3	7	2
2	5	8	7	3	4	10	9	1	6
10	6	3	9	5	7	8	1	2	4
8	1	7	3	9	10	2	5	4	6
4	9	10	5	3	6	7	2	1	8
1	3	9	2	8	4	6	5	10	7
4	7	3	2	1	6	10	8	5	9
