# Supplementary material for: A product-driven system with an evolutionary algorithm to increase flexibility in planning a job shop
Source: PLoS One. 2023 Feb 16;18(2):e0281807. doi: 10.1371/journal.pone.0281807 (PMC9934420; doi:10.1371/journal.pone.0281807)
Supplement: S3 File — (ZIP) [file pone.0281807.s003.zip › la35.txt]

30	10
0	66	2	84	3	26	7	29	9	94	6	98	8	7	5	98	1	45	4	43
3	32	0	97	6	55	2	88	8	93	9	88	1	20	4	50	7	17	5	5
4	43	3	68	8	47	9	68	1	57	6	20	5	81	2	60	7	94	0	62
1	57	5	40	0	78	6	9	2	49	9	17	3	32	4	30	8	87	7	77
0	52	4	30	3	48	5	48	1	26	9	17	6	93	8	97	7	49	2	89
7	95	0	33	1	5	6	17	5	70	3	57	4	34	2	61	8	62	9	39
7	97	5	92	1	31	8	5	2	79	4	5	3	67	0	5	9	78	6	60
2	79	4	6	7	20	8	45	6	34	3	24	9	26	5	68	1	16	0	46
7	58	9	50	2	19	8	93	6	49	3	25	5	85	4	50	0	93	1	26
9	81	6	71	5	7	1	39	2	16	8	42	0	71	4	84	3	56	7	99
8	9	0	86	9	6	3	71	6	97	5	85	4	16	2	42	7	81	1	81
4	72	3	24	0	30	8	56	2	43	1	61	7	82	6	40	5	59	9	43
9	43	1	13	6	70	7	93	0	95	8	12	4	15	2	78	5	97	3	14
0	14	6	26	1	71	3	46	8	80	5	31	4	37	9	27	7	92	2	67
2	12	0	43	5	96	6	7	3	45	7	20	1	13	9	29	4	60	8	33
1	78	5	50	6	84	0	42	8	84	4	30	9	76	2	57	7	87	3	59
4	49	7	50	1	15	8	13	0	93	6	50	9	32	5	59	3	10	2	35
1	25	0	47	7	60	8	33	4	53	5	37	9	73	2	22	3	87	6	79
0	84	6	83	1	71	5	68	9	89	8	11	3	60	4	50	2	33	7	97
1	14	0	38	6	88	5	5	4	77	7	92	8	24	2	73	9	52	3	71
7	62	9	19	6	38	3	15	8	64	2	64	4	8	1	61	0	19	5	33
2	33	5	46	4	74	0	56	6	84	9	83	8	19	7	8	3	32	1	97
4	50	3	71	6	50	2	97	9	8	0	17	7	19	8	92	5	54	1	52
8	32	1	79	3	97	5	38	9	49	4	76	6	76	0	56	2	78	7	54
5	13	3	5	2	25	0	86	1	95	9	28	6	78	8	24	7	10	4	39
7	48	2	59	0	20	9	7	5	31	6	97	1	89	4	32	3	25	8	41
5	87	0	18	9	48	2	43	1	30	6	97	7	47	8	65	3	69	4	27
6	71	5	20	8	20	1	78	3	39	0	17	7	50	2	44	9	42	4	38
0	50	9	42	3	72	5	7	1	77	7	58	4	78	2	89	6	70	8	36
3	32	9	95	2	13	0	73	6	97	8	24	4	49	5	57	1	68	7	94
