# Supplementary material for: A product-driven system with an evolutionary algorithm to increase flexibility in planning a job shop
Source: PLoS One. 2023 Feb 16;18(2):e0281807. doi: 10.1371/journal.pone.0281807 (PMC9934420; doi:10.1371/journal.pone.0281807)
Supplement: S3 File — (ZIP) [file pone.0281807.s003.zip › Taillard_specification/la35.txt]

30	10
66	84	26	29	94	98	7	98	45	43
32	97	55	88	93	88	20	50	17	5
43	68	47	68	57	20	81	60	94	62
57	40	78	9	49	17	32	30	87	77
52	30	48	48	26	17	93	97	49	89
95	33	5	17	70	57	34	61	62	39
97	92	31	5	79	5	67	5	78	60
79	6	20	45	34	24	26	68	16	46
58	50	19	93	49	25	85	50	93	26
81	71	7	39	16	42	71	84	56	99
9	86	6	71	97	85	16	42	81	81
72	24	30	56	43	61	82	40	59	43
43	13	70	93	95	12	15	78	97	14
14	26	71	46	80	31	37	27	92	67
12	43	96	7	45	20	13	29	60	33
78	50	84	42	84	30	76	57	87	59
49	50	15	13	93	50	32	59	10	35
25	47	60	33	53	37	73	22	87	79
84	83	71	68	89	11	60	50	33	97
14	38	88	5	77	92	24	73	52	71
62	19	38	15	64	64	8	61	19	33
33	46	74	56	84	83	19	8	32	97
50	71	50	97	8	17	19	92	54	52
32	79	97	38	49	76	76	56	78	54
13	5	25	86	95	28	78	24	10	39
48	59	20	7	31	97	89	32	25	41
87	18	48	43	30	97	47	65	69	27
71	20	20	78	39	17	50	44	42	38
50	42	72	7	77	58	78	89	70	36
32	95	13	73	97	24	49	57	68	94
1	3	4	8	10	7	9	6	2	5
4	1	7	3	9	10	2	5	8	6
5	4	9	10	2	7	6	3	8	1
2	6	1	7	3	10	4	5	9	8
1	5	4	6	2	10	7	9	8	3
8	1	2	7	6	4	5	3	9	10
8	6	2	9	3	5	4	1	10	7
3	5	8	9	7	4	10	6	2	1
8	10	3	9	7	4	6	5	1	2
10	7	6	2	3	9	1	5	4	8
9	1	10	4	7	6	5	3	8	2
5	4	1	9	3	2	8	7	6	10
10	2	7	8	1	9	5	3	6	4
1	7	2	4	9	6	5	10	8	3
3	1	6	7	4	8	2	10	5	9
2	6	7	1	9	5	10	3	8	4
5	8	2	9	1	7	10	6	4	3
2	1	8	9	5	6	10	3	4	7
1	7	2	6	10	9	4	5	3	8
2	1	7	6	5	8	9	3	10	4
8	10	7	4	9	3	5	2	1	6
3	6	5	1	7	10	9	8	4	2
5	4	7	3	10	1	8	9	6	2
9	2	4	6	10	5	7	1	3	8
6	4	3	1	2	10	7	9	8	5
8	3	1	10	6	7	2	5	4	9
6	1	10	3	2	7	8	9	4	5
7	6	9	2	4	1	8	3	10	5
1	10	4	6	2	8	5	3	7	9
4	10	3	1	7	9	5	6	2	8
