# Supplementary material for: A product-driven system with an evolutionary algorithm to increase flexibility in planning a job shop
Source: PLoS One. 2023 Feb 16;18(2):e0281807. doi: 10.1371/journal.pone.0281807 (PMC9934420; doi:10.1371/journal.pone.0281807)
Supplement: S3 File — (ZIP) [file pone.0281807.s003.zip › la36.txt]

15	15
4	21	3	55	6	71	14	98	10	12	2	34	9	16	1	21	0	53	7	26	8	52	5	95	12	31	11	42	13	39
11	54	4	83	1	77	7	64	8	34	14	79	12	43	0	55	3	77	6	19	9	37	5	79	10	92	13	62	2	66
9	83	5	77	2	87	7	38	4	60	12	98	0	93	13	17	6	41	10	44	3	69	11	49	8	24	1	87	14	25
5	77	0	96	9	28	6	7	4	95	13	35	7	35	8	76	11	9	12	95	2	43	1	75	10	61	14	10	3	79
10	87	4	28	8	50	2	59	0	46	11	45	14	9	9	43	6	52	7	27	1	91	13	41	3	16	5	59	12	39
0	20	2	71	4	78	13	66	3	14	12	8	14	42	6	28	1	54	9	33	11	89	8	26	7	37	10	33	5	43
8	69	4	96	12	17	0	69	7	45	11	31	6	78	10	20	3	27	13	87	1	74	5	84	14	76	2	94	9	81
4	58	13	90	11	76	3	81	7	23	9	28	1	18	2	32	12	86	8	99	14	97	0	24	10	45	6	72	5	25
5	27	1	46	6	67	8	27	13	19	10	80	2	17	3	48	7	62	11	12	14	28	4	98	0	42	9	48	12	50
11	37	5	80	4	75	8	55	7	50	0	94	9	14	6	41	14	72	3	50	10	61	13	79	2	98	12	18	1	63
7	65	3	96	0	47	4	75	12	69	14	58	10	33	1	71	9	22	13	32	5	57	8	79	2	14	11	31	6	60
1	34	2	47	3	58	5	51	4	62	6	44	9	8	7	17	10	97	8	29	11	15	13	66	12	40	0	44	14	38
3	50	7	57	13	61	5	20	11	85	12	90	2	58	4	63	10	84	1	39	9	87	6	21	14	56	8	32	0	57
9	84	7	45	5	15	14	41	10	18	4	82	11	29	2	70	1	67	3	30	13	50	6	23	0	20	12	21	8	38
9	37	10	81	11	61	14	57	8	57	0	52	7	74	6	62	12	30	1	52	2	38	13	68	4	54	3	54	5	16
