# Supplementary material for: A product-driven system with an evolutionary algorithm to increase flexibility in planning a job shop
Source: PLoS One. 2023 Feb 16;18(2):e0281807. doi: 10.1371/journal.pone.0281807 (PMC9934420; doi:10.1371/journal.pone.0281807)
Supplement: S3 File — (ZIP) [file pone.0281807.s003.zip › Taillard_specification/la36.txt]

15	15
21	55	71	98	12	34	16	21	53	26	52	95	31	42	39
54	83	77	64	34	79	43	55	77	19	37	79	92	62	66
83	77	87	38	60	98	93	17	41	44	69	49	24	87	25
77	96	28	7	95	35	35	76	9	95	43	75	61	10	79
87	28	50	59	46	45	9	43	52	27	91	41	16	59	39
20	71	78	66	14	8	42	28	54	33	89	26	37	33	43
69	96	17	69	45	31	78	20	27	87	74	84	76	94	81
58	90	76	81	23	28	18	32	86	99	97	24	45	72	25
27	46	67	27	19	80	17	48	62	12	28	98	42	48	50
37	80	75	55	50	94	14	41	72	50	61	79	98	18	63
65	96	47	75	69	58	33	71	22	32	57	79	14	31	60
34	47	58	51	62	44	8	17	97	29	15	66	40	44	38
50	57	61	20	85	90	58	63	84	39	87	21	56	32	57
84	45	15	41	18	82	29	70	67	30	50	23	20	21	38
37	81	61	57	57	52	74	62	30	52	38	68	54	54	16
5	4	7	15	11	3	10	2	1	8	9	6	13	12	14
12	5	2	8	9	15	13	1	4	7	10	6	11	14	3
10	6	3	8	5	13	1	14	7	11	4	12	9	2	15
6	1	10	7	5	14	8	9	12	13	3	2	11	15	4
11	5	9	3	1	12	15	10	7	8	2	14	4	6	13
1	3	5	14	4	13	15	7	2	10	12	9	8	11	6
9	5	13	1	8	12	7	11	4	14	2	6	15	3	10
5	14	12	4	8	10	2	3	13	9	15	1	11	7	6
6	2	7	9	14	11	3	4	8	12	15	5	1	10	13
12	6	5	9	8	1	10	7	15	4	11	14	3	13	2
8	4	1	5	13	15	11	2	10	14	6	9	3	12	7
2	3	4	6	5	7	10	8	11	9	12	14	13	1	15
4	8	14	6	12	13	3	5	11	2	10	7	15	9	1
10	8	6	15	11	5	12	3	2	4	14	7	1	13	9
10	11	12	15	9	1	8	7	13	2	3	14	5	4	6
