# Supplementary material for: A product-driven system with an evolutionary algorithm to increase flexibility in planning a job shop
Source: PLoS One. 2023 Feb 16;18(2):e0281807. doi: 10.1371/journal.pone.0281807 (PMC9934420; doi:10.1371/journal.pone.0281807)
Supplement: S3 File — (ZIP) [file pone.0281807.s003.zip › la37.txt]

15	15
5	19	6	64	11	73	9	13	2	84	14	88	3	85	10	41	12	53	13	80	1	66	7	46	8	59	4	25	0	62
1	67	3	74	7	41	2	57	14	52	0	14	9	64	8	84	6	78	5	47	13	28	4	84	10	63	12	26	11	46
6	97	8	95	0	64	9	38	10	59	12	95	2	17	11	65	13	93	3	10	5	73	1	11	4	85	14	46	7	67
10	23	12	49	3	32	4	66	2	43	0	60	8	41	7	61	13	70	9	49	11	17	6	90	1	85	14	99	5	85
9	98	8	57	3	73	6	9	0	73	7	7	1	98	4	13	13	41	5	40	11	85	10	37	2	68	14	79	12	17
11	66	7	53	5	86	6	40	0	14	3	19	13	96	4	95	2	54	10	84	12	97	8	16	14	52	1	76	9	87
4	77	2	55	9	42	5	74	14	91	13	33	10	16	12	54	0	18	3	87	7	60	8	13	6	33	1	33	11	61
6	41	5	39	11	82	9	64	14	47	10	28	7	78	13	49	1	79	4	58	2	92	3	79	12	6	0	69	8	76
11	21	5	42	9	91	2	28	0	52	6	88	12	76	13	86	10	23	1	35	7	52	4	91	3	47	14	82	8	24
11	42	1	93	3	95	13	45	9	28	14	77	0	84	10	8	7	45	4	70	5	37	6	86	12	64	8	67	2	38
4	97	12	81	1	58	7	84	5	58	0	9	11	87	3	5	2	44	13	85	6	89	10	77	9	96	14	39	8	77
12	80	1	21	10	10	5	73	8	70	6	49	2	31	13	34	4	40	11	22	0	15	14	82	3	57	9	71	7	48
2	17	7	62	5	75	9	35	1	91	14	50	3	7	10	64	13	75	12	94	0	55	6	72	8	47	4	11	11	90
11	93	6	57	1	71	12	70	9	93	5	20	3	15	13	77	10	58	0	12	2	67	8	68	14	7	7	29	4	52
13	76	3	27	4	26	9	36	11	8	10	36	0	95	8	48	2	82	6	87	5	6	1	63	7	56	12	36	14	15
