# Supplementary material for: A product-driven system with an evolutionary algorithm to increase flexibility in planning a job shop
Source: PLoS One. 2023 Feb 16;18(2):e0281807. doi: 10.1371/journal.pone.0281807 (PMC9934420; doi:10.1371/journal.pone.0281807)
Supplement: S3 File — (ZIP) [file pone.0281807.s003.zip › Taillard_specification/la37.txt]

15	15
19	64	73	13	84	88	85	41	53	80	66	46	59	25	62
67	74	41	57	52	14	64	84	78	47	28	84	63	26	46
97	95	64	38	59	95	17	65	93	10	73	11	85	46	67
23	49	32	66	43	60	41	61	70	49	17	90	85	99	85
98	57	73	9	73	7	98	13	41	40	85	37	68	79	17
66	53	86	40	14	19	96	95	54	84	97	16	52	76	87
77	55	42	74	91	33	16	54	18	87	60	13	33	33	61
41	39	82	64	47	28	78	49	79	58	92	79	6	69	76
21	42	91	28	52	88	76	86	23	35	52	91	47	82	24
42	93	95	45	28	77	84	8	45	70	37	86	64	67	38
97	81	58	84	58	9	87	5	44	85	89	77	96	39	77
80	21	10	73	70	49	31	34	40	22	15	82	57	71	48
17	62	75	35	91	50	7	64	75	94	55	72	47	11	90
93	57	71	70	93	20	15	77	58	12	67	68	7	29	52
76	27	26	36	8	36	95	48	82	87	6	63	56	36	15
6	7	12	10	3	15	4	11	13	14	2	8	9	5	1
2	4	8	3	15	1	10	9	7	6	14	5	11	13	12
7	9	1	10	11	13	3	12	14	4	6	2	5	15	8
11	13	4	5	3	1	9	8	14	10	12	7	2	15	6
10	9	4	7	1	8	2	5	14	6	12	11	3	15	13
12	8	6	7	1	4	14	5	3	11	13	9	15	2	10
5	3	10	6	15	14	11	13	1	4	8	9	7	2	12
7	6	12	10	15	11	8	14	2	5	3	4	13	1	9
12	6	10	3	1	7	13	14	11	2	8	5	4	15	9
12	2	4	14	10	15	1	11	8	5	6	7	13	9	3
5	13	2	8	6	1	12	4	3	14	7	11	10	15	9
13	2	11	6	9	7	3	14	5	12	1	15	4	10	8
3	8	6	10	2	15	4	11	14	13	1	7	9	5	12
12	7	2	13	10	6	4	14	11	1	3	9	15	8	5
14	4	5	10	12	11	1	9	3	7	6	2	8	13	15
