# Supplementary material for: A product-driven system with an evolutionary algorithm to increase flexibility in planning a job shop
Source: PLoS One. 2023 Feb 16;18(2):e0281807. doi: 10.1371/journal.pone.0281807 (PMC9934420; doi:10.1371/journal.pone.0281807)
Supplement: S3 File — (ZIP) [file pone.0281807.s003.zip › la38.txt]

15	15
1	26	12	67	0	72	6	74	14	13	8	43	4	30	3	19	10	23	11	85	5	98	13	43	2	38	7	8	9	75
14	42	0	39	4	55	12	46	1	19	8	93	9	80	5	26	10	7	6	50	11	57	3	73	2	9	7	61	13	72
3	96	4	99	12	34	6	60	7	43	14	7	13	12	8	11	11	70	10	43	0	91	1	68	9	11	5	68	2	72
14	63	11	45	4	49	1	74	8	27	0	30	9	72	7	9	12	99	13	60	5	69	6	69	2	84	3	40	10	59
2	91	0	75	9	98	3	17	10	72	13	31	11	9	14	98	7	50	5	37	4	8	8	65	1	90	12	91	6	71
11	35	6	80	4	39	3	62	14	74	5	72	10	35	9	25	1	49	8	52	7	63	2	90	13	21	12	47	0	38
14	19	7	57	10	24	13	91	3	50	0	5	11	49	12	18	9	58	5	24	8	52	1	88	2	68	6	20	4	53
7	77	14	72	5	35	11	90	4	68	6	18	3	9	0	33	8	60	10	18	12	10	13	60	1	38	2	99	9	15
13	6	8	86	2	40	9	79	12	92	11	23	5	89	10	95	6	91	7	72	0	80	1	60	3	56	4	51	14	23
1	46	6	28	5	34	11	77	4	47	0	10	14	49	8	77	10	48	7	24	12	8	2	72	13	55	9	29	3	40
10	22	4	89	12	79	0	7	9	15	1	6	11	30	6	38	5	11	8	52	3	20	7	5	14	9	2	20	13	28
5	73	14	56	2	37	3	22	13	25	6	58	1	8	7	93	4	88	8	17	12	9	11	69	10	71	9	85	0	55
9	85	14	58	3	46	8	64	2	49	6	37	1	33	4	30	5	26	0	20	13	74	10	77	12	99	11	56	7	21
10	17	3	24	4	89	5	15	11	60	1	42	8	98	2	64	13	92	0	63	7	52	12	54	6	75	14	23	9	38
3	8	5	17	11	56	7	93	14	26	9	62	6	7	10	88	0	97	1	7	2	43	8	29	13	35	12	87	4	57
