# Supplementary material for: A product-driven system with an evolutionary algorithm to increase flexibility in planning a job shop
Source: PLoS One. 2023 Feb 16;18(2):e0281807. doi: 10.1371/journal.pone.0281807 (PMC9934420; doi:10.1371/journal.pone.0281807)
Supplement: S3 File — (ZIP) [file pone.0281807.s003.zip › Taillard_specification/la38.txt]

15	15
26	67	72	74	13	43	30	19	23	85	98	43	38	8	75
42	39	55	46	19	93	80	26	7	50	57	73	9	61	72
96	99	34	60	43	7	12	11	70	43	91	68	11	68	72
63	45	49	74	27	30	72	9	99	60	69	69	84	40	59
91	75	98	17	72	31	9	98	50	37	8	65	90	91	71
35	80	39	62	74	72	35	25	49	52	63	90	21	47	38
19	57	24	91	50	5	49	18	58	24	52	88	68	20	53
77	72	35	90	68	18	9	33	60	18	10	60	38	99	15
6	86	40	79	92	23	89	95	91	72	80	60	56	51	23
46	28	34	77	47	10	49	77	48	24	8	72	55	29	40
22	89	79	7	15	6	30	38	11	52	20	5	9	20	28
73	56	37	22	25	58	8	93	88	17	9	69	71	85	55
85	58	46	64	49	37	33	30	26	20	74	77	99	56	21
17	24	89	15	60	42	98	64	92	63	52	54	75	23	38
8	17	56	93	26	62	7	88	97	7	43	29	35	87	57
2	13	1	7	15	9	5	4	11	12	6	14	3	8	10
15	1	5	13	2	9	10	6	11	7	12	4	3	8	14
4	5	13	7	8	15	14	9	12	11	1	2	10	6	3
15	12	5	2	9	1	10	8	13	14	6	7	3	4	11
3	1	10	4	11	14	12	15	8	6	5	9	2	13	7
12	7	5	4	15	6	11	10	2	9	8	3	14	13	1
15	8	11	14	4	1	12	13	10	6	9	2	3	7	5
8	15	6	12	5	7	4	1	9	11	13	14	2	3	10
14	9	3	10	13	12	6	11	7	8	1	2	4	5	15
2	7	6	12	5	1	15	9	11	8	13	3	14	10	4
11	5	13	1	10	2	12	7	6	9	4	8	15	3	14
6	15	3	4	14	7	2	8	5	9	13	12	11	10	1
10	15	4	9	3	7	2	5	6	1	14	11	13	12	8
11	4	5	6	12	2	9	3	14	1	8	13	7	15	10
4	6	12	8	15	10	7	11	1	2	3	9	14	13	5
