# Supplementary material for: A product-driven system with an evolutionary algorithm to increase flexibility in planning a job shop
Source: PLoS One. 2023 Feb 16;18(2):e0281807. doi: 10.1371/journal.pone.0281807 (PMC9934420; doi:10.1371/journal.pone.0281807)
Supplement: S3 File — (ZIP) [file pone.0281807.s003.zip › la39.txt]

15	15
10	51	14	43	7	80	4	18	6	38	3	24	2	67	12	15	11	24	13	72	8	45	5	80	9	64	1	44	0	88
6	40	9	88	10	77	5	59	11	20	3	52	8	70	0	40	4	32	13	76	12	43	7	31	2	21	14	5	1	47
0	32	3	49	10	5	5	64	7	58	8	80	6	94	11	11	1	26	13	26	14	59	9	85	4	47	12	96	2	14
5	23	6	9	0	75	12	37	11	43	2	79	4	75	3	34	7	20	13	10	14	83	10	68	9	52	8	66	1	9
12	69	9	59	3	28	14	62	13	36	1	26	6	84	11	16	8	54	5	42	2	54	0	6	10	40	7	88	4	79
13	78	12	53	11	17	5	29	4	82	2	23	9	12	8	64	1	86	7	59	6	5	3	68	14	59	10	13	0	56
10	83	13	46	9	7	12	65	11	69	6	62	0	16	2	58	8	66	5	83	7	90	14	42	4	81	3	69	1	85
7	73	10	71	8	64	6	10	9	20	11	99	4	24	14	65	5	82	3	72	12	43	1	82	13	27	2	24	0	33
4	82	1	34	3	92	2	8	0	38	8	45	6	21	5	35	12	52	9	35	11	15	14	23	10	6	13	83	7	30
2	84	5	7	9	66	10	6	4	28	13	27	6	79	7	70	0	85	1	94	3	60	14	80	12	39	8	66	11	29
3	44	6	58	13	14	8	65	1	72	5	14	12	52	4	21	9	25	0	5	11	51	7	61	14	55	10	42	2	36
14	43	10	72	5	78	11	12	12	17	0	46	9	27	6	51	2	63	1	79	8	79	7	91	4	49	13	26	3	93
7	49	0	49	4	71	5	78	9	44	10	41	12	91	13	84	8	91	6	21	11	47	14	28	3	61	2	70	1	93
3	25	4	85	0	66	2	45	10	95	12	21	8	84	5	24	9	53	7	67	6	91	11	11	13	32	1	30	14	89
3	92	7	93	0	99	1	40	10	37	12	69	5	66	6	57	14	22	9	44	8	73	13	97	11	18	2	69	4	41
