# Supplementary material for: A product-driven system with an evolutionary algorithm to increase flexibility in planning a job shop
Source: PLoS One. 2023 Feb 16;18(2):e0281807. doi: 10.1371/journal.pone.0281807 (PMC9934420; doi:10.1371/journal.pone.0281807)
Supplement: S3 File — (ZIP) [file pone.0281807.s003.zip › Taillard_specification/la39.txt]

15	15
51	43	80	18	38	24	67	15	24	72	45	80	64	44	88
40	88	77	59	20	52	70	40	32	76	43	31	21	5	47
32	49	5	64	58	80	94	11	26	26	59	85	47	96	14
23	9	75	37	43	79	75	34	20	10	83	68	52	66	9
69	59	28	62	36	26	84	16	54	42	54	6	40	88	79
78	53	17	29	82	23	12	64	86	59	5	68	59	13	56
83	46	7	65	69	62	16	58	66	83	90	42	81	69	85
73	71	64	10	20	99	24	65	82	72	43	82	27	24	33
82	34	92	8	38	45	21	35	52	35	15	23	6	83	30
84	7	66	6	28	27	79	70	85	94	60	80	39	66	29
44	58	14	65	72	14	52	21	25	5	51	61	55	42	36
43	72	78	12	17	46	27	51	63	79	79	91	49	26	93
49	49	71	78	44	41	91	84	91	21	47	28	61	70	93
25	85	66	45	95	21	84	24	53	67	91	11	32	30	89
92	93	99	40	37	69	66	57	22	44	73	97	18	69	41
11	15	8	5	7	4	3	13	12	14	9	6	10	2	1
7	10	11	6	12	4	9	1	5	14	13	8	3	15	2
1	4	11	6	8	9	7	12	2	14	15	10	5	13	3
6	7	1	13	12	3	5	4	8	14	15	11	10	9	2
13	10	4	15	14	2	7	12	9	6	3	1	11	8	5
14	13	12	6	5	3	10	9	2	8	7	4	15	11	1
11	14	10	13	12	7	1	3	9	6	8	15	5	4	2
8	11	9	7	10	12	5	15	6	4	13	2	14	3	1
5	2	4	3	1	9	7	6	13	10	12	15	11	14	8
3	6	10	11	5	14	7	8	1	2	4	15	13	9	12
4	7	14	9	2	6	13	5	10	1	12	8	15	11	3
15	11	6	12	13	1	10	7	3	2	9	8	5	14	4
8	1	5	6	10	11	13	14	9	7	12	15	4	3	2
4	5	1	3	11	13	9	6	10	8	7	12	14	2	15
4	8	1	2	11	13	6	7	15	10	9	14	12	3	5
