# Supplementary material for: A product-driven system with an evolutionary algorithm to increase flexibility in planning a job shop
Source: PLoS One. 2023 Feb 16;18(2):e0281807. doi: 10.1371/journal.pone.0281807 (PMC9934420; doi:10.1371/journal.pone.0281807)
Supplement: S3 File — (ZIP) [file pone.0281807.s003.zip › la40.txt]

15	15
9	65	10	28	4	74	12	33	2	51	14	75	5	73	8	32	6	13	3	81	1	35	7	59	13	38	11	55	0	27
0	64	1	53	11	83	2	33	4	6	9	52	14	72	8	7	13	90	12	21	6	23	3	10	10	39	5	49	7	72
14	73	3	82	1	23	12	62	6	88	5	21	8	65	11	70	7	53	10	81	2	93	13	77	0	61	9	28	4	78
1	12	6	51	7	33	4	15	14	72	10	98	9	94	5	12	11	42	2	24	13	15	8	28	3	6	12	99	0	41
12	97	5	7	9	96	4	15	14	73	13	43	0	32	8	22	11	42	1	94	2	23	7	86	6	78	10	24	3	31
1	72	5	88	2	93	13	13	4	44	14	66	6	63	7	14	9	67	10	17	11	85	0	35	3	68	12	5	8	49
9	15	7	82	6	21	14	53	3	72	13	49	2	99	4	26	12	56	8	45	1	68	10	51	0	8	5	27	11	96
3	54	7	24	4	14	8	38	5	36	2	52	14	55	12	37	11	48	0	93	13	60	10	70	1	23	6	23	9	83
3	12	8	69	6	26	9	23	14	28	1	82	5	33	4	45	13	64	7	15	11	9	12	73	10	59	2	37	0	62
0	87	5	12	7	80	4	50	10	48	12	90	1	72	13	24	6	14	8	71	11	44	9	46	2	15	14	61	3	92
2	54	0	22	6	61	4	46	3	73	5	16	12	6	9	94	14	93	13	67	8	54	7	75	11	32	10	40	1	97
10	92	14	36	4	22	9	9	3	47	1	77	12	79	13	36	6	30	8	98	11	79	7	7	5	55	2	6	0	30
0	49	13	83	3	73	6	82	1	82	14	92	11	73	4	31	10	35	9	54	5	7	8	37	7	72	2	52	12	76
10	98	12	34	13	52	4	26	1	28	3	39	8	80	5	29	9	70	0	43	6	48	7	58	2	45	14	94	11	96
1	70	10	17	6	90	12	67	4	14	8	23	3	21	7	18	13	43	11	84	5	26	9	36	2	93	14	84	0	42
