# Supplementary material for: A product-driven system with an evolutionary algorithm to increase flexibility in planning a job shop
Source: PLoS One. 2023 Feb 16;18(2):e0281807. doi: 10.1371/journal.pone.0281807 (PMC9934420; doi:10.1371/journal.pone.0281807)
Supplement: S3 File — (ZIP) [file pone.0281807.s003.zip › Taillard_specification/la40.txt]

15	15
65	28	74	33	51	75	73	32	13	81	35	59	38	55	27
64	53	83	33	6	52	72	7	90	21	23	10	39	49	72
73	82	23	62	88	21	65	70	53	81	93	77	61	28	78
12	51	33	15	72	98	94	12	42	24	15	28	6	99	41
97	7	96	15	73	43	32	22	42	94	23	86	78	24	31
72	88	93	13	44	66	63	14	67	17	85	35	68	5	49
15	82	21	53	72	49	99	26	56	45	68	51	8	27	96
54	24	14	38	36	52	55	37	48	93	60	70	23	23	83
12	69	26	23	28	82	33	45	64	15	9	73	59	37	62
87	12	80	50	48	90	72	24	14	71	44	46	15	61	92
54	22	61	46	73	16	6	94	93	67	54	75	32	40	97
92	36	22	9	47	77	79	36	30	98	79	7	55	6	30
49	83	73	82	82	92	73	31	35	54	7	37	72	52	76
98	34	52	26	28	39	80	29	70	43	48	58	45	94	96
70	17	90	67	14	23	21	18	43	84	26	36	93	84	42
10	11	5	13	3	15	6	9	7	4	2	8	14	12	1
1	2	12	3	5	10	15	9	14	13	7	4	11	6	8
15	4	2	13	7	6	9	12	8	11	3	14	1	10	5
2	7	8	5	15	11	10	6	12	3	14	9	4	13	1
13	6	10	5	15	14	1	9	12	2	3	8	7	11	4
2	6	3	14	5	15	7	8	10	11	12	1	4	13	9
10	8	7	15	4	14	3	5	13	9	2	11	1	6	12
4	8	5	9	6	3	15	13	12	1	14	11	2	7	10
4	9	7	10	15	2	6	5	14	8	12	13	11	3	1
1	6	8	5	11	13	2	14	7	9	12	10	3	15	4
3	1	7	5	4	6	13	10	15	14	9	8	12	11	2
11	15	5	10	4	2	13	14	7	9	12	8	6	3	1
1	14	4	7	2	15	12	5	11	10	6	9	8	3	13
11	13	14	5	2	4	9	6	10	1	7	8	3	15	12
2	11	7	13	5	9	4	8	14	12	6	10	3	15	1
