# Supplementary material for: A product-driven system with an evolutionary algorithm to increase flexibility in planning a job shop
Source: PLoS One. 2023 Feb 16;18(2):e0281807. doi: 10.1371/journal.pone.0281807 (PMC9934420; doi:10.1371/journal.pone.0281807)
Supplement: S4 File — (ZIP) [file pone.0281807.s004.zip]

Archive with 20 entries (20 files):
- orb01.txt
- Taillard_specification/orb01.txt
- orb02.txt
- Taillard_specification/orb02.txt
- orb03.txt
- Taillard_specification/orb03.txt
- orb04.txt
- Taillard_specification/orb04.txt
- orb05.txt
- Taillard_specification/orb05.txt
- orb06.txt
- Taillard_specification/orb06.txt
- orb07.txt
- Taillard_specification/orb07.txt
- orb08.txt
- Taillard_specification/orb08.txt
- orb09.txt
- Taillard_specification/orb09.txt
- orb10.txt
- Taillard_specification/orb10.txt
