# Supplementary material for: A product-driven system with an evolutionary algorithm to increase flexibility in planning a job shop
Source: PLoS One. 2023 Feb 16;18(2):e0281807. doi: 10.1371/journal.pone.0281807 (PMC9934420; doi:10.1371/journal.pone.0281807)
Supplement: S4 File — (ZIP) [file pone.0281807.s004.zip › orb01.txt]

10	10
0	72	1	64	2	55	3	31	4	53	5	95	6	11	7	52	8	6	9	84
0	61	3	27	4	88	2	78	1	49	5	83	8	91	6	74	7	29	9	87
0	86	3	32	1	35	2	37	5	18	4	48	6	91	7	52	9	60	8	30
0	8	1	82	4	27	3	99	6	74	5	9	2	33	9	20	7	59	8	98
1	50	0	94	5	43	3	62	4	55	7	48	2	5	8	36	9	47	6	36
0	53	6	30	2	7	3	12	1	68	8	87	4	28	9	70	7	45	5	7
2	29	3	96	0	99	1	14	4	34	7	14	5	7	6	76	8	57	9	76
2	90	0	19	3	87	4	51	1	84	5	45	9	84	6	58	7	81	8	96
2	97	1	99	4	93	0	38	7	13	5	96	3	40	9	64	6	32	8	45
2	44	0	60	8	29	3	5	6	74	1	85	4	34	7	95	9	51	5	47
