# Supplementary material for: A product-driven system with an evolutionary algorithm to increase flexibility in planning a job shop
Source: PLoS One. 2023 Feb 16;18(2):e0281807. doi: 10.1371/journal.pone.0281807 (PMC9934420; doi:10.1371/journal.pone.0281807)
Supplement: S4 File — (ZIP) [file pone.0281807.s004.zip › Taillard_specification/orb01.txt]

10	10
72	64	55	31	53	95	11	52	6	84
61	27	88	78	49	83	91	74	29	87
86	32	35	37	18	48	91	52	60	30
8	82	27	99	74	9	33	20	59	98
50	94	43	62	55	48	5	36	47	36
53	30	7	12	68	87	28	70	45	7
29	96	99	14	34	14	7	76	57	76
90	19	87	51	84	45	84	58	81	96
97	99	93	38	13	96	40	64	32	45
44	60	29	5	74	85	34	95	51	47
1	2	3	4	5	6	7	8	9	10
1	4	5	3	2	6	9	7	8	10
1	4	2	3	6	5	7	8	10	9
1	2	5	4	7	6	3	10	8	9
2	1	6	4	5	8	3	9	10	7
1	7	3	4	2	9	5	10	8	6
3	4	1	2	5	8	6	7	9	10
3	1	4	5	2	6	10	7	8	9
3	2	5	1	8	6	4	10	7	9
3	1	9	4	7	2	5	8	10	6
