# Supplementary material for: A product-driven system with an evolutionary algorithm to increase flexibility in planning a job shop
Source: PLoS One. 2023 Feb 16;18(2):e0281807. doi: 10.1371/journal.pone.0281807 (PMC9934420; doi:10.1371/journal.pone.0281807)
Supplement: S4 File — (ZIP) [file pone.0281807.s004.zip › orb02.txt]

10	10
0	72	1	54	2	33	3	86	4	75	5	16	6	96	7	7	8	99	9	76
0	16	3	88	4	48	8	52	9	60	6	29	7	18	5	89	2	80	1	76
0	47	7	11	3	14	2	56	6	16	4	83	1	10	5	61	8	24	9	58
0	49	1	31	3	17	8	50	5	63	2	35	4	65	7	23	6	50	9	29
0	55	6	6	1	28	3	96	5	86	2	99	9	14	7	70	8	64	4	24
4	46	0	23	6	70	8	19	2	54	3	22	9	85	7	87	5	79	1	93
4	76	3	60	0	76	9	98	2	76	1	50	8	86	7	14	6	27	5	57
4	93	6	27	9	57	3	87	8	86	2	54	7	24	5	49	0	20	1	47
2	28	6	11	8	78	7	85	4	63	9	81	3	10	1	9	5	46	0	32
2	22	9	76	5	89	8	13	6	88	3	10	7	75	4	98	1	78	0	17
