# Supplementary material for: A product-driven system with an evolutionary algorithm to increase flexibility in planning a job shop
Source: PLoS One. 2023 Feb 16;18(2):e0281807. doi: 10.1371/journal.pone.0281807 (PMC9934420; doi:10.1371/journal.pone.0281807)
Supplement: S4 File — (ZIP) [file pone.0281807.s004.zip › Taillard_specification/orb02.txt]

10	10
72	54	33	86	75	16	96	7	99	76
16	88	48	52	60	29	18	89	80	76
47	11	14	56	16	83	10	61	24	58
49	31	17	50	63	35	65	23	50	29
55	6	28	96	86	99	14	70	64	24
46	23	70	19	54	22	85	87	79	93
76	60	76	98	76	50	86	14	27	57
93	27	57	87	86	54	24	49	20	47
28	11	78	85	63	81	10	9	46	32
22	76	89	13	88	10	75	98	78	17
1	2	3	4	5	6	7	8	9	10
1	4	5	9	10	7	8	6	3	2
1	8	4	3	7	5	2	6	9	10
1	2	4	9	6	3	5	8	7	10
1	7	2	4	6	3	10	8	9	5
5	1	7	9	3	4	10	8	6	2
5	4	1	10	3	2	9	8	7	6
5	7	10	4	9	3	8	6	1	2
3	7	9	8	5	10	4	2	6	1
3	10	6	9	7	4	8	5	2	1
