# Supplementary material for: A product-driven system with an evolutionary algorithm to increase flexibility in planning a job shop
Source: PLoS One. 2023 Feb 16;18(2):e0281807. doi: 10.1371/journal.pone.0281807 (PMC9934420; doi:10.1371/journal.pone.0281807)
Supplement: S4 File — (ZIP) [file pone.0281807.s004.zip › orb03.txt]

10	10
0	96	1	69	2	25	3	5	4	55	5	15	6	88	7	11	8	17	9	82
0	11	1	48	2	67	3	38	4	18	7	24	6	62	5	92	9	96	8	81
2	67	1	63	0	93	4	85	3	25	5	72	6	51	7	81	8	58	9	15
2	30	1	35	0	27	4	82	3	44	7	92	6	25	5	49	9	28	8	77
1	53	0	83	4	73	3	26	2	77	6	33	5	92	9	99	8	38	7	38
1	20	0	44	4	81	3	88	2	66	6	70	5	91	9	37	8	55	7	96
1	21	2	93	4	22	0	56	3	34	6	40	7	53	9	46	5	29	8	63
1	32	2	63	4	36	0	26	3	17	5	85	7	15	8	55	9	16	6	82
0	73	2	46	3	89	4	24	1	99	6	92	7	7	9	51	5	19	8	14
0	52	2	20	3	70	4	98	1	23	5	15	7	81	8	71	9	24	6	81
