# Supplementary material for: A product-driven system with an evolutionary algorithm to increase flexibility in planning a job shop
Source: PLoS One. 2023 Feb 16;18(2):e0281807. doi: 10.1371/journal.pone.0281807 (PMC9934420; doi:10.1371/journal.pone.0281807)
Supplement: S4 File — (ZIP) [file pone.0281807.s004.zip › Taillard_specification/orb03.txt]

10	10
96	69	25	5	55	15	88	11	17	82
11	48	67	38	18	24	62	92	96	81
67	63	93	85	25	72	51	81	58	15
30	35	27	82	44	92	25	49	28	77
53	83	73	26	77	33	92	99	38	38
20	44	81	88	66	70	91	37	55	96
21	93	22	56	34	40	53	46	29	63
32	63	36	26	17	85	15	55	16	82
73	46	89	24	99	92	7	51	19	14
52	20	70	98	23	15	81	71	24	81
1	2	3	4	5	6	7	8	9	10
1	2	3	4	5	8	7	6	10	9
3	2	1	5	4	6	7	8	9	10
3	2	1	5	4	8	7	6	10	9
2	1	5	4	3	7	6	10	9	8
2	1	5	4	3	7	6	10	9	8
2	3	5	1	4	7	8	10	6	9
2	3	5	1	4	6	8	9	10	7
1	3	4	5	2	7	8	10	6	9
1	3	4	5	2	6	8	9	10	7
