# Supplementary material for: A product-driven system with an evolutionary algorithm to increase flexibility in planning a job shop
Source: PLoS One. 2023 Feb 16;18(2):e0281807. doi: 10.1371/journal.pone.0281807 (PMC9934420; doi:10.1371/journal.pone.0281807)
Supplement: S4 File — (ZIP) [file pone.0281807.s004.zip › orb04.txt]

10	10
0	8	1	10	2	35	3	44	4	15	5	92	6	70	7	89	8	50	9	12
0	63	8	39	3	80	5	22	2	88	1	39	9	85	6	27	7	74	4	69
0	52	6	22	1	33	3	68	8	27	2	68	5	25	4	34	7	24	9	84
0	31	1	85	4	55	8	80	5	58	7	11	6	69	9	56	3	73	2	25
0	97	5	98	9	87	8	47	7	77	4	90	3	98	2	80	1	39	6	40
1	97	5	68	0	44	9	67	2	44	8	85	3	78	6	90	7	33	4	81
0	34	3	76	8	48	7	61	9	11	2	36	4	33	6	98	1	7	5	44
0	44	9	5	4	85	1	51	5	58	7	79	2	95	6	48	3	86	8	73
0	24	1	63	9	48	7	77	8	73	6	74	4	63	5	17	2	93	3	84
0	51	2	5	4	40	9	60	1	46	5	58	8	54	3	72	6	29	7	94
