# Supplementary material for: A product-driven system with an evolutionary algorithm to increase flexibility in planning a job shop
Source: PLoS One. 2023 Feb 16;18(2):e0281807. doi: 10.1371/journal.pone.0281807 (PMC9934420; doi:10.1371/journal.pone.0281807)
Supplement: S4 File — (ZIP) [file pone.0281807.s004.zip › Taillard_specification/orb04.txt]

10	10
8	10	35	44	15	92	70	89	50	12
63	39	80	22	88	39	85	27	74	69
52	22	33	68	27	68	25	34	24	84
31	85	55	80	58	11	69	56	73	25
97	98	87	47	77	90	98	80	39	40
97	68	44	67	44	85	78	90	33	81
34	76	48	61	11	36	33	98	7	44
44	5	85	51	58	79	95	48	86	73
24	63	48	77	73	74	63	17	93	84
51	5	40	60	46	58	54	72	29	94
1	2	3	4	5	6	7	8	9	10
1	9	4	6	3	2	10	7	8	5
1	7	2	4	9	3	6	5	8	10
1	2	5	9	6	8	7	10	4	3
1	6	10	9	8	5	4	3	2	7
2	6	1	10	3	9	4	7	8	5
1	4	9	8	10	3	5	7	2	6
1	10	5	2	6	8	3	7	4	9
1	2	10	8	9	7	5	6	3	4
1	3	5	10	2	6	9	4	7	8
