# Supplementary material for: A product-driven system with an evolutionary algorithm to increase flexibility in planning a job shop
Source: PLoS One. 2023 Feb 16;18(2):e0281807. doi: 10.1371/journal.pone.0281807 (PMC9934420; doi:10.1371/journal.pone.0281807)
Supplement: S4 File — (ZIP) [file pone.0281807.s004.zip › orb05.txt]

10	10
9	11	8	93	0	48	7	76	6	13	5	71	3	59	2	90	4	10	1	65
8	52	9	76	0	84	7	73	5	56	4	10	6	26	2	43	3	39	1	49
9	28	8	44	7	26	6	66	4	68	5	74	3	27	2	14	1	6	0	21
0	18	1	58	3	62	2	46	6	25	4	6	5	60	7	28	8	80	9	30
0	78	1	47	7	29	5	16	4	29	6	57	3	78	2	87	8	39	9	73
9	66	8	51	3	12	7	64	5	67	4	15	6	66	2	26	1	20	0	98
8	23	9	76	6	45	7	75	5	24	3	18	4	83	2	15	1	88	0	17
9	56	8	83	7	80	6	16	4	31	5	93	3	30	2	29	1	66	0	28
9	79	8	69	2	82	4	16	5	62	3	41	6	91	7	35	0	34	1	75
0	5	1	19	2	20	3	12	4	94	5	60	6	99	7	31	8	96	9	63
