# Supplementary material for: A product-driven system with an evolutionary algorithm to increase flexibility in planning a job shop
Source: PLoS One. 2023 Feb 16;18(2):e0281807. doi: 10.1371/journal.pone.0281807 (PMC9934420; doi:10.1371/journal.pone.0281807)
Supplement: S4 File — (ZIP) [file pone.0281807.s004.zip › Taillard_specification/orb05.txt]

10	10
11	93	48	76	13	71	59	90	10	65
52	76	84	73	56	10	26	43	39	49
28	44	26	66	68	74	27	14	6	21
18	58	62	46	25	6	60	28	80	30
78	47	29	16	29	57	78	87	39	73
66	51	12	64	67	15	66	26	20	98
23	76	45	75	24	18	83	15	88	17
56	83	80	16	31	93	30	29	66	28
79	69	82	16	62	41	91	35	34	75
5	19	20	12	94	60	99	31	96	63
10	9	1	8	7	6	4	3	5	2
9	10	1	8	6	5	7	3	4	2
10	9	8	7	5	6	4	3	2	1
1	2	4	3	7	5	6	8	9	10
1	2	8	6	5	7	4	3	9	10
10	9	4	8	6	5	7	3	2	1
9	10	7	8	6	4	5	3	2	1
10	9	8	7	5	6	4	3	2	1
10	9	3	5	6	4	7	8	1	2
1	2	3	4	5	6	7	8	9	10
