# Supplementary material for: A product-driven system with an evolutionary algorithm to increase flexibility in planning a job shop
Source: PLoS One. 2023 Feb 16;18(2):e0281807. doi: 10.1371/journal.pone.0281807 (PMC9934420; doi:10.1371/journal.pone.0281807)
Supplement: S4 File — (ZIP) [file pone.0281807.s004.zip › orb06.txt]

10	10
0	99	1	74	2	49	3	67	4	17	5	7	6	9	7	39	8	35	9	49
0	49	3	67	4	82	2	92	1	62	5	84	8	45	6	30	7	42	9	71
0	26	3	33	1	82	2	98	5	83	4	16	6	64	7	65	9	36	8	77
0	41	1	62	4	73	3	94	6	51	5	46	2	55	9	31	7	64	8	46
1	68	0	26	5	50	3	46	4	25	7	88	2	6	8	13	9	98	6	84
0	24	6	80	2	91	3	55	1	48	8	99	4	72	9	91	7	84	5	12
2	16	3	13	0	9	1	58	4	23	7	85	5	36	6	89	8	71	9	41
2	54	0	41	3	38	4	53	1	11	5	74	9	88	6	46	7	41	8	65
2	53	1	50	4	40	0	90	7	7	5	80	3	57	9	60	6	91	8	47
2	45	0	59	8	81	3	99	6	71	1	19	4	75	7	77	9	94	5	95
