# Supplementary material for: A product-driven system with an evolutionary algorithm to increase flexibility in planning a job shop
Source: PLoS One. 2023 Feb 16;18(2):e0281807. doi: 10.1371/journal.pone.0281807 (PMC9934420; doi:10.1371/journal.pone.0281807)
Supplement: S4 File — (ZIP) [file pone.0281807.s004.zip › Taillard_specification/orb06.txt]

10	10
99	74	49	67	17	7	9	39	35	49
49	67	82	92	62	84	45	30	42	71
26	33	82	98	83	16	64	65	36	77
41	62	73	94	51	46	55	31	64	46
68	26	50	46	25	88	6	13	98	84
24	80	91	55	48	99	72	91	84	12
16	13	9	58	23	85	36	89	71	41
54	41	38	53	11	74	88	46	41	65
53	50	40	90	7	80	57	60	91	47
45	59	81	99	71	19	75	77	94	95
1	2	3	4	5	6	7	8	9	10
1	4	5	3	2	6	9	7	8	10
1	4	2	3	6	5	7	8	10	9
1	2	5	4	7	6	3	10	8	9
2	1	6	4	5	8	3	9	10	7
1	7	3	4	2	9	5	10	8	6
3	4	1	2	5	8	6	7	9	10
3	1	4	5	2	6	10	7	8	9
3	2	5	1	8	6	4	10	7	9
3	1	9	4	7	2	5	8	10	6
