# Supplementary material for: A product-driven system with an evolutionary algorithm to increase flexibility in planning a job shop
Source: PLoS One. 2023 Feb 16;18(2):e0281807. doi: 10.1371/journal.pone.0281807 (PMC9934420; doi:10.1371/journal.pone.0281807)
Supplement: S4 File — (ZIP) [file pone.0281807.s004.zip › orb07.txt]

10	10
0	32	1	14	2	15	3	37	4	18	5	43	6	19	7	27	8	28	9	31
0	8	3	12	4	49	8	24	9	52	6	19	7	23	5	19	2	17	1	32
0	25	7	19	3	27	2	45	6	21	4	15	1	13	5	16	8	43	9	19
0	24	1	18	3	41	8	29	5	14	2	17	4	23	7	15	6	18	9	23
0	27	6	29	1	39	3	21	5	15	2	15	9	25	7	26	8	44	4	20
4	17	0	15	6	51	8	17	2	46	3	16	9	33	7	25	5	30	1	25
4	15	3	31	0	25	9	12	2	13	1	51	8	19	7	21	6	12	5	26
4	8	6	29	9	25	3	15	8	17	2	22	7	32	5	20	0	11	1	28
2	41	6	10	8	32	7	5	4	21	9	59	3	26	1	10	5	16	0	29
2	20	9	7	5	44	8	22	6	33	3	25	7	29	4	12	1	14	0	0
