# Supplementary material for: A product-driven system with an evolutionary algorithm to increase flexibility in planning a job shop
Source: PLoS One. 2023 Feb 16;18(2):e0281807. doi: 10.1371/journal.pone.0281807 (PMC9934420; doi:10.1371/journal.pone.0281807)
Supplement: S4 File — (ZIP) [file pone.0281807.s004.zip › Taillard_specification/orb07.txt]

10	10
32	14	15	37	18	43	19	27	28	31
8	12	49	24	52	19	23	19	17	32
25	19	27	45	21	15	13	16	43	19
24	18	41	29	14	17	23	15	18	23
27	29	39	21	15	15	25	26	44	20
17	15	51	17	46	16	33	25	30	25
15	31	25	12	13	51	19	21	12	26
8	29	25	15	17	22	32	20	11	28
41	10	32	5	21	59	26	10	16	29
20	7	44	22	33	25	29	12	14	0
1	2	3	4	5	6	7	8	9	10
1	4	5	9	10	7	8	6	3	2
1	8	4	3	7	5	2	6	9	10
1	2	4	9	6	3	5	8	7	10
1	7	2	4	6	3	10	8	9	5
5	1	7	9	3	4	10	8	6	2
5	4	1	10	3	2	9	8	7	6
5	7	10	4	9	3	8	6	1	2
3	7	9	8	5	10	4	2	6	1
3	10	6	9	7	4	8	5	2	1
