# Supplementary material for: A product-driven system with an evolutionary algorithm to increase flexibility in planning a job shop
Source: PLoS One. 2023 Feb 16;18(2):e0281807. doi: 10.1371/journal.pone.0281807 (PMC9934420; doi:10.1371/journal.pone.0281807)
Supplement: S4 File — (ZIP) [file pone.0281807.s004.zip › orb08.txt]

10	10
0	55	1	74	2	45	3	23	4	76	5	19	6	18	7	61	8	44	9	11
0	63	1	43	2	51	3	18	4	42	7	11	6	29	5	52	9	29	8	88
2	88	1	31	0	47	4	10	3	62	5	60	6	58	7	29	8	52	9	92
2	16	1	71	0	55	4	55	3	9	7	49	6	83	5	54	9	7	8	57
1	7	0	41	4	92	3	94	2	46	6	79	5	34	9	38	8	8	7	18
1	25	0	5	4	89	3	94	2	14	6	94	5	20	9	23	8	44	7	39
1	24	2	21	4	47	0	40	3	94	6	71	7	89	9	75	5	97	8	15
1	5	2	7	4	74	0	28	3	72	5	61	7	9	8	53	9	32	6	97
0	34	2	52	3	37	4	6	1	94	6	6	7	56	9	41	5	5	8	16
0	77	2	74	3	82	4	10	1	29	5	15	7	51	8	65	9	37	6	21
