# Supplementary material for: A product-driven system with an evolutionary algorithm to increase flexibility in planning a job shop
Source: PLoS One. 2023 Feb 16;18(2):e0281807. doi: 10.1371/journal.pone.0281807 (PMC9934420; doi:10.1371/journal.pone.0281807)
Supplement: S4 File — (ZIP) [file pone.0281807.s004.zip › Taillard_specification/orb08.txt]

10	10
55	74	45	23	76	19	18	61	44	11
63	43	51	18	42	11	29	52	29	88
88	31	47	10	62	60	58	29	52	92
16	71	55	55	9	49	83	54	7	57
7	41	92	94	46	79	34	38	8	18
25	5	89	94	14	94	20	23	44	39
24	21	47	40	94	71	89	75	97	15
5	7	74	28	72	61	9	53	32	97
34	52	37	6	94	6	56	41	5	16
77	74	82	10	29	15	51	65	37	21
1	2	3	4	5	6	7	8	9	10
1	2	3	4	5	8	7	6	10	9
3	2	1	5	4	6	7	8	9	10
3	2	1	5	4	8	7	6	10	9
2	1	5	4	3	7	6	10	9	8
2	1	5	4	3	7	6	10	9	8
2	3	5	1	4	7	8	10	6	9
2	3	5	1	4	6	8	9	10	7
1	3	4	5	2	7	8	10	6	9
1	3	4	5	2	6	8	9	10	7
