# Supplementary material for: A product-driven system with an evolutionary algorithm to increase flexibility in planning a job shop
Source: PLoS One. 2023 Feb 16;18(2):e0281807. doi: 10.1371/journal.pone.0281807 (PMC9934420; doi:10.1371/journal.pone.0281807)
Supplement: S4 File — (ZIP) [file pone.0281807.s004.zip › orb09.txt]

10	10
0	36	1	96	2	86	3	7	4	20	5	9	6	39	7	79	8	82	9	24
0	16	8	95	3	67	5	63	2	87	1	24	9	62	6	49	7	92	4	16
0	65	6	71	1	9	3	67	8	70	2	48	5	49	4	66	7	5	9	96
0	50	1	31	4	6	8	13	5	98	7	97	6	93	9	30	3	34	2	83
0	99	5	7	9	55	8	78	7	68	4	81	3	90	2	75	1	66	6	40
1	42	5	11	0	5	9	39	2	10	8	30	3	39	6	50	7	20	4	51
0	38	3	68	8	86	7	77	9	32	2	89	4	37	6	53	1	43	5	89
0	19	9	11	4	37	1	41	5	72	7	7	2	52	6	31	3	68	8	10
0	83	1	21	9	23	7	87	8	58	6	89	4	74	5	29	2	74	3	23
0	44	2	57	4	69	9	50	1	65	5	69	8	60	3	58	6	89	7	13
