# Supplementary material for: A product-driven system with an evolutionary algorithm to increase flexibility in planning a job shop
Source: PLoS One. 2023 Feb 16;18(2):e0281807. doi: 10.1371/journal.pone.0281807 (PMC9934420; doi:10.1371/journal.pone.0281807)
Supplement: S4 File — (ZIP) [file pone.0281807.s004.zip › Taillard_specification/orb09.txt]

10	10
36	96	86	7	20	9	39	79	82	24
16	95	67	63	87	24	62	49	92	16
65	71	9	67	70	48	49	66	5	96
50	31	6	13	98	97	93	30	34	83
99	7	55	78	68	81	90	75	66	40
42	11	5	39	10	30	39	50	20	51
38	68	86	77	32	89	37	53	43	89
19	11	37	41	72	7	52	31	68	10
83	21	23	87	58	89	74	29	74	23
44	57	69	50	65	69	60	58	89	13
1	2	3	4	5	6	7	8	9	10
1	9	4	6	3	2	10	7	8	5
1	7	2	4	9	3	6	5	8	10
1	2	5	9	6	8	7	10	4	3
1	6	10	9	8	5	4	3	2	7
2	6	1	10	3	9	4	7	8	5
1	4	9	8	10	3	5	7	2	6
1	10	5	2	6	8	3	7	4	9
1	2	10	8	9	7	5	6	3	4
1	3	5	10	2	6	9	4	7	8
