# Supplementary material for: A product-driven system with an evolutionary algorithm to increase flexibility in planning a job shop
Source: PLoS One. 2023 Feb 16;18(2):e0281807. doi: 10.1371/journal.pone.0281807 (PMC9934420; doi:10.1371/journal.pone.0281807)
Supplement: S4 File — (ZIP) [file pone.0281807.s004.zip › orb10.txt]

10	10
9	66	8	13	0	93	7	91	6	14	5	70	3	99	2	53	4	86	1	16
8	34	9	99	0	62	7	65	5	62	4	64	6	21	2	12	3	9	1	75
9	12	8	26	7	64	6	92	4	67	5	28	3	66	2	83	1	38	0	58
0	77	1	73	3	82	2	75	6	84	4	19	5	18	7	89	8	8	9	73
0	34	1	74	7	48	5	44	4	92	6	40	3	60	2	62	8	22	9	67
9	8	8	85	3	58	7	97	5	92	4	89	6	75	2	77	1	95	0	5
8	52	9	43	6	5	7	78	5	12	3	62	4	21	2	80	1	60	0	31
9	81	8	23	7	23	6	75	4	78	5	56	3	51	2	39	1	53	0	96
9	79	8	55	2	88	4	21	5	83	3	93	6	47	7	10	0	63	1	14
0	43	1	63	2	83	3	29	4	52	5	98	6	54	7	39	8	33	9	23
