# Supplementary material for: A product-driven system with an evolutionary algorithm to increase flexibility in planning a job shop
Source: PLoS One. 2023 Feb 16;18(2):e0281807. doi: 10.1371/journal.pone.0281807 (PMC9934420; doi:10.1371/journal.pone.0281807)
Supplement: S4 File — (ZIP) [file pone.0281807.s004.zip › Taillard_specification/orb10.txt]

10	10
66	13	93	91	14	70	99	53	86	16
34	99	62	65	62	64	21	12	9	75
12	26	64	92	67	28	66	83	38	58
77	73	82	75	84	19	18	89	8	73
34	74	48	44	92	40	60	62	22	67
8	85	58	97	92	89	75	77	95	5
52	43	5	78	12	62	21	80	60	31
81	23	23	75	78	56	51	39	53	96
79	55	88	21	83	93	47	10	63	14
43	63	83	29	52	98	54	39	33	23
10	9	1	8	7	6	4	3	5	2
9	10	1	8	6	5	7	3	4	2
10	9	8	7	5	6	4	3	2	1
1	2	4	3	7	5	6	8	9	10
1	2	8	6	5	7	4	3	9	10
10	9	4	8	6	5	7	3	2	1
9	10	7	8	6	4	5	3	2	1
10	9	8	7	5	6	4	3	2	1
10	9	3	5	6	4	7	8	1	2
1	2	3	4	5	6	7	8	9	10
