# Supplementary material for: A product-driven system with an evolutionary algorithm to increase flexibility in planning a job shop
Source: PLoS One. 2023 Feb 16;18(2):e0281807. doi: 10.1371/journal.pone.0281807 (PMC9934420; doi:10.1371/journal.pone.0281807)
Supplement: S5 File — (ZIP) [file pone.0281807.s005.zip]

Archive with 40 entries (40 files):
- swv01.txt
- Taillard_specification/swv01.txt
- swv02.txt
- Taillard_specification/swv02.txt
- swv03.txt
- Taillard_specification/swv03.txt
- swv04.txt
- Taillard_specification/swv04.txt
- swv05.txt
- Taillard_specification/swv05.txt
- swv06.txt
- Taillard_specification/swv06.txt
- swv07.txt
- Taillard_specification/swv07.txt
- swv08.txt
- Taillard_specification/swv08.txt
- swv09.txt
- Taillard_specification/swv09.txt
- swv10.txt
- Taillard_specification/swv10.txt
- swv11.txt
- Taillard_specification/swv11.txt
- swv12.txt
- Taillard_specification/swv12.txt
- swv13.txt
- Taillard_specification/swv13.txt
- swv14.txt
- Taillard_specification/swv14.txt
- swv15.txt
- Taillard_specification/swv15.txt
- swv16.txt
- Taillard_specification/swv16.txt
- swv17.txt
- Taillard_specification/swv17.txt
- swv18.txt
- Taillard_specification/swv18.txt
- swv19.txt
- Taillard_specification/swv19.txt
- swv20.txt
- Taillard_specification/swv20.txt
