# Supplementary material for: A product-driven system with an evolutionary algorithm to increase flexibility in planning a job shop
Source: PLoS One. 2023 Feb 16;18(2):e0281807. doi: 10.1371/journal.pone.0281807 (PMC9934420; doi:10.1371/journal.pone.0281807)
Supplement: S5 File — (ZIP) [file pone.0281807.s005.zip › swv01.txt]

20	10
3	19	2	27	1	39	4	13	0	25	8	37	9	40	5	54	7	74	6	93
2	69	0	30	4	1	3	4	1	64	7	71	5	2	9	84	6	31	8	8
4	79	3	80	0	86	2	55	1	54	8	81	6	72	7	86	5	59	9	75
2	76	3	15	1	26	0	17	4	30	8	44	7	91	6	83	5	52	9	68
4	73	3	87	1	74	0	39	2	98	9	100	5	43	8	17	7	7	6	77
1	63	0	49	2	16	3	55	4	9	9	73	5	61	8	34	6	82	7	46
0	87	1	71	4	43	3	80	2	39	7	70	8	18	6	41	9	79	5	44
4	70	2	22	0	73	3	62	1	64	5	25	8	19	6	69	9	41	7	28
3	16	0	84	1	58	4	7	2	9	5	8	6	10	7	17	8	42	9	65
3	8	0	10	1	3	4	41	2	3	7	40	8	56	5	53	9	96	6	13
4	62	1	60	3	64	2	12	0	39	5	2	7	64	6	87	9	21	8	60
2	66	1	71	3	23	4	75	0	78	7	74	6	35	9	24	8	23	5	50
1	5	3	92	4	6	0	69	2	80	7	13	5	17	9	89	6	80	8	47
0	82	3	84	1	24	2	47	4	93	7	85	5	34	6	73	8	28	9	91
4	55	0	57	3	63	2	24	1	40	7	30	6	37	5	99	8	88	9	41
1	75	2	47	3	68	0	7	4	78	7	80	6	2	9	23	8	49	5	50
0	91	4	25	2	10	1	21	3	94	8	6	7	59	5	84	9	75	6	70
2	85	1	31	0	94	4	94	3	11	5	21	9	7	6	61	8	50	7	93
1	27	0	77	4	13	2	30	3	2	5	88	7	4	9	39	6	53	8	54
1	34	2	12	3	31	0	24	4	24	7	16	5	6	9	88	8	81	6	11
