# Supplementary material for: A product-driven system with an evolutionary algorithm to increase flexibility in planning a job shop
Source: PLoS One. 2023 Feb 16;18(2):e0281807. doi: 10.1371/journal.pone.0281807 (PMC9934420; doi:10.1371/journal.pone.0281807)
Supplement: S5 File — (ZIP) [file pone.0281807.s005.zip › Taillard_specification/swv01.txt]

20	10
19	27	39	13	25	37	40	54	74	93
69	30	1	4	64	71	2	84	31	8
79	80	86	55	54	81	72	86	59	75
76	15	26	17	30	44	91	83	52	68
73	87	74	39	98	100	43	17	7	77
63	49	16	55	9	73	61	34	82	46
87	71	43	80	39	70	18	41	79	44
70	22	73	62	64	25	19	69	41	28
16	84	58	7	9	8	10	17	42	65
8	10	3	41	3	40	56	53	96	13
62	60	64	12	39	2	64	87	21	60
66	71	23	75	78	74	35	24	23	50
5	92	6	69	80	13	17	89	80	47
82	84	24	47	93	85	34	73	28	91
55	57	63	24	40	30	37	99	88	41
75	47	68	7	78	80	2	23	49	50
91	25	10	21	94	6	59	84	75	70
85	31	94	94	11	21	7	61	50	93
27	77	13	30	2	88	4	39	53	54
34	12	31	24	24	16	6	88	81	11
4	3	2	5	1	9	10	6	8	7
3	1	5	4	2	8	6	10	7	9
5	4	1	3	2	9	7	8	6	10
3	4	2	1	5	9	8	7	6	10
5	4	2	1	3	10	6	9	8	7
2	1	3	4	5	10	6	9	7	8
1	2	5	4	3	8	9	7	10	6
5	3	1	4	2	6	9	7	10	8
4	1	2	5	3	6	7	8	9	10
4	1	2	5	3	8	9	6	10	7
5	2	4	3	1	6	8	7	10	9
3	2	4	5	1	8	7	10	9	6
2	4	5	1	3	8	6	10	7	9
1	4	2	3	5	8	6	7	9	10
5	1	4	3	2	8	7	6	9	10
2	3	4	1	5	8	7	10	9	6
1	5	3	2	4	9	8	6	10	7
3	2	1	5	4	6	10	7	9	8
2	1	5	3	4	6	8	10	7	9
2	3	4	1	5	8	6	10	9	7
