# Supplementary material for: A product-driven system with an evolutionary algorithm to increase flexibility in planning a job shop
Source: PLoS One. 2023 Feb 16;18(2):e0281807. doi: 10.1371/journal.pone.0281807 (PMC9934420; doi:10.1371/journal.pone.0281807)
Supplement: S5 File — (ZIP) [file pone.0281807.s005.zip › swv02.txt]

20	10
2	16	1	58	0	22	4	24	3	53	8	9	9	57	7	63	5	92	6	43
3	6	1	48	4	14	0	66	2	24	7	2	9	85	6	73	8	19	5	99
4	100	2	90	0	63	1	14	3	31	5	27	9	15	8	1	6	51	7	33
2	98	3	84	4	52	0	12	1	96	9	60	6	74	8	93	5	45	7	49
4	39	0	54	2	28	3	8	1	30	8	57	6	75	5	9	7	41	9	19
3	94	0	8	2	89	1	13	4	37	8	36	6	63	9	24	5	71	7	97
3	90	2	69	1	25	4	15	0	65	7	52	6	56	9	91	8	83	5	86
3	59	1	99	4	41	0	68	2	14	7	4	9	55	6	48	8	13	5	15
4	36	2	17	1	51	0	16	3	54	8	45	5	50	7	98	6	68	9	82
1	75	0	11	4	55	2	93	3	51	6	61	9	40	7	19	8	24	5	55
4	56	0	73	3	59	2	38	1	51	6	99	8	29	9	53	5	7	7	72
3	68	4	50	1	88	2	88	0	33	5	47	8	52	6	26	9	74	7	68
2	3	3	42	0	45	1	57	4	28	5	14	8	22	9	31	6	44	7	38
3	89	0	73	4	12	1	9	2	49	5	11	8	15	7	41	9	37	6	10
3	76	2	97	4	100	1	92	0	25	5	8	9	92	7	51	6	58	8	65
4	50	0	54	3	85	1	47	2	45	6	99	9	39	5	32	8	87	7	56
0	70	2	58	3	33	1	85	4	25	8	5	7	65	9	20	6	52	5	44
1	22	3	45	4	60	0	66	2	5	7	61	6	73	9	60	5	14	8	44
4	64	0	97	2	31	1	4	3	43	9	47	7	93	6	100	5	10	8	51
3	9	4	87	2	34	0	62	1	56	5	66	8	95	7	56	9	42	6	86
