# Supplementary material for: A product-driven system with an evolutionary algorithm to increase flexibility in planning a job shop
Source: PLoS One. 2023 Feb 16;18(2):e0281807. doi: 10.1371/journal.pone.0281807 (PMC9934420; doi:10.1371/journal.pone.0281807)
Supplement: S5 File — (ZIP) [file pone.0281807.s005.zip › Taillard_specification/swv02.txt]

20	10
16	58	22	24	53	9	57	63	92	43
6	48	14	66	24	2	85	73	19	99
100	90	63	14	31	27	15	1	51	33
98	84	52	12	96	60	74	93	45	49
39	54	28	8	30	57	75	9	41	19
94	8	89	13	37	36	63	24	71	97
90	69	25	15	65	52	56	91	83	86
59	99	41	68	14	4	55	48	13	15
36	17	51	16	54	45	50	98	68	82
75	11	55	93	51	61	40	19	24	55
56	73	59	38	51	99	29	53	7	72
68	50	88	88	33	47	52	26	74	68
3	42	45	57	28	14	22	31	44	38
89	73	12	9	49	11	15	41	37	10
76	97	100	92	25	8	92	51	58	65
50	54	85	47	45	99	39	32	87	56
70	58	33	85	25	5	65	20	52	44
22	45	60	66	5	61	73	60	14	44
64	97	31	4	43	47	93	100	10	51
9	87	34	62	56	66	95	56	42	86
3	2	1	5	4	9	10	8	6	7
4	2	5	1	3	8	10	7	9	6
5	3	1	2	4	6	10	9	7	8
3	4	5	1	2	10	7	9	6	8
5	1	3	4	2	9	7	6	8	10
4	1	3	2	5	9	7	10	6	8
4	3	2	5	1	8	7	10	9	6
4	2	5	1	3	8	10	7	9	6
5	3	2	1	4	9	6	8	7	10
2	1	5	3	4	7	10	8	9	6
5	1	4	3	2	7	9	10	6	8
4	5	2	3	1	6	9	7	10	8
3	4	1	2	5	6	9	10	7	8
4	1	5	2	3	6	9	8	10	7
4	3	5	2	1	6	10	8	7	9
5	1	4	2	3	7	10	6	9	8
1	3	4	2	5	9	8	10	7	6
2	4	5	1	3	8	7	10	6	9
5	1	3	2	4	10	8	7	6	9
4	5	3	1	2	6	9	8	10	7
