# Supplementary material for: A product-driven system with an evolutionary algorithm to increase flexibility in planning a job shop
Source: PLoS One. 2023 Feb 16;18(2):e0281807. doi: 10.1371/journal.pone.0281807 (PMC9934420; doi:10.1371/journal.pone.0281807)
Supplement: S5 File — (ZIP) [file pone.0281807.s005.zip › swv03.txt]

20	10
2	19	0	30	1	68	4	55	3	24	8	34	7	72	5	32	9	62	6	45
2	63	1	11	4	65	3	16	0	67	9	95	8	23	7	82	6	52	5	53
2	19	4	17	1	79	3	49	0	12	7	41	9	67	8	40	6	25	5	42
0	42	2	71	3	27	4	95	1	19	5	48	8	100	6	31	7	25	9	38
3	1	1	100	4	68	0	94	2	89	5	86	7	35	9	29	8	56	6	55
4	93	1	53	2	4	3	48	0	57	8	99	7	67	5	86	6	80	9	60
4	82	1	95	2	12	0	60	3	80	8	88	7	5	6	81	9	52	5	69
3	79	1	31	4	63	0	28	2	64	8	63	5	29	7	75	9	18	6	33
4	9	1	64	2	31	0	13	3	33	9	82	6	79	5	30	7	84	8	20
2	14	0	56	1	95	4	34	3	13	6	16	5	44	7	45	8	62	9	86
4	66	3	9	2	66	1	46	0	12	5	10	7	58	6	6	8	62	9	17
4	89	1	52	2	37	3	74	0	7	8	43	5	96	7	89	6	21	9	66
1	73	3	68	2	5	4	49	0	67	9	23	7	7	5	44	8	30	6	29
2	21	0	68	1	88	4	75	3	64	6	6	8	72	7	66	9	66	5	56
1	24	4	25	2	69	0	27	3	51	9	60	8	26	6	45	5	77	7	93
2	19	3	17	1	82	4	75	0	34	5	67	9	89	6	91	7	13	8	35
4	2	0	21	3	83	1	19	2	65	6	65	8	8	9	68	7	60	5	7
1	63	3	49	2	4	4	2	0	50	9	99	5	27	6	68	8	46	7	89
0	48	4	45	3	100	2	66	1	30	6	58	7	73	9	94	5	36	8	5
2	36	0	53	4	56	3	57	1	77	9	7	6	59	8	8	5	15	7	23
