# Supplementary material for: A product-driven system with an evolutionary algorithm to increase flexibility in planning a job shop
Source: PLoS One. 2023 Feb 16;18(2):e0281807. doi: 10.1371/journal.pone.0281807 (PMC9934420; doi:10.1371/journal.pone.0281807)
Supplement: S5 File — (ZIP) [file pone.0281807.s005.zip › Taillard_specification/swv03.txt]

20	10
19	30	68	55	24	34	72	32	62	45
63	11	65	16	67	95	23	82	52	53
19	17	79	49	12	41	67	40	25	42
42	71	27	95	19	48	100	31	25	38
1	100	68	94	89	86	35	29	56	55
93	53	4	48	57	99	67	86	80	60
82	95	12	60	80	88	5	81	52	69
79	31	63	28	64	63	29	75	18	33
9	64	31	13	33	82	79	30	84	20
14	56	95	34	13	16	44	45	62	86
66	9	66	46	12	10	58	6	62	17
89	52	37	74	7	43	96	89	21	66
73	68	5	49	67	23	7	44	30	29
21	68	88	75	64	6	72	66	66	56
24	25	69	27	51	60	26	45	77	93
19	17	82	75	34	67	89	91	13	35
2	21	83	19	65	65	8	68	60	7
63	49	4	2	50	99	27	68	46	89
48	45	100	66	30	58	73	94	36	5
36	53	56	57	77	7	59	8	15	23
3	1	2	5	4	9	8	6	10	7
3	2	5	4	1	10	9	8	7	6
3	5	2	4	1	8	10	9	7	6
1	3	4	5	2	6	9	7	8	10
4	2	5	1	3	6	8	10	9	7
5	2	3	4	1	9	8	6	7	10
5	2	3	1	4	9	8	7	10	6
4	2	5	1	3	9	6	8	10	7
5	2	3	1	4	10	7	6	8	9
3	1	2	5	4	7	6	8	9	10
5	4	3	2	1	6	8	7	9	10
5	2	3	4	1	9	6	8	7	10
2	4	3	5	1	10	8	6	9	7
3	1	2	5	4	7	9	8	10	6
2	5	3	1	4	10	9	7	6	8
3	4	2	5	1	6	10	7	8	9
5	1	4	2	3	7	9	10	8	6
2	4	3	5	1	10	6	7	9	8
1	5	4	3	2	7	8	10	6	9
3	1	5	4	2	10	7	9	6	8
