# Supplementary material for: A product-driven system with an evolutionary algorithm to increase flexibility in planning a job shop
Source: PLoS One. 2023 Feb 16;18(2):e0281807. doi: 10.1371/journal.pone.0281807 (PMC9934420; doi:10.1371/journal.pone.0281807)
Supplement: S5 File — (ZIP) [file pone.0281807.s005.zip › swv04.txt]

20	10
2	16	0	59	4	10	3	95	1	64	8	92	9	56	7	3	5	73	6	17
1	5	4	64	3	30	2	14	0	96	9	11	8	73	7	35	6	93	5	12
3	35	4	75	0	54	1	30	2	83	9	20	8	29	7	38	6	90	5	39
4	29	3	21	0	52	2	93	1	20	5	5	7	11	8	53	9	56	6	98
0	17	3	16	4	41	1	78	2	100	5	55	8	27	6	2	7	87	9	55
3	97	1	32	4	84	2	71	0	38	9	64	7	16	5	5	6	41	8	41
3	41	1	57	4	37	0	64	2	92	6	19	9	47	7	94	8	79	5	21
0	23	3	67	1	39	4	98	2	63	8	83	5	45	6	89	9	81	7	44
1	88	0	59	3	39	2	63	4	91	8	36	5	44	6	45	9	43	7	12
2	29	1	17	0	6	3	74	4	51	9	14	6	2	5	56	7	49	8	14
3	75	2	10	4	1	0	35	1	99	7	56	5	95	9	78	6	53	8	82
0	75	2	96	1	21	3	90	4	55	6	23	7	40	9	76	8	55	5	45
3	90	4	64	0	72	2	33	1	59	7	51	6	74	5	85	9	76	8	38
3	57	1	84	2	87	4	2	0	68	8	4	5	77	6	37	7	37	9	94
1	16	3	46	4	34	2	23	0	77	7	68	8	14	9	54	5	37	6	99
4	24	1	73	2	92	0	43	3	42	5	81	7	99	8	88	9	80	6	5
1	56	2	51	0	3	4	87	3	25	5	62	7	11	8	88	6	68	9	29
2	85	3	3	4	21	0	49	1	79	8	38	5	37	9	72	7	18	6	18
0	2	3	55	1	31	2	29	4	98	5	92	6	43	8	99	7	67	9	41
4	69	3	64	0	61	1	13	2	31	5	6	8	84	9	94	7	32	6	54
