# Supplementary material for: A product-driven system with an evolutionary algorithm to increase flexibility in planning a job shop
Source: PLoS One. 2023 Feb 16;18(2):e0281807. doi: 10.1371/journal.pone.0281807 (PMC9934420; doi:10.1371/journal.pone.0281807)
Supplement: S5 File — (ZIP) [file pone.0281807.s005.zip › Taillard_specification/swv04.txt]

20	10
16	59	10	95	64	92	56	3	73	17
5	64	30	14	96	11	73	35	93	12
35	75	54	30	83	20	29	38	90	39
29	21	52	93	20	5	11	53	56	98
17	16	41	78	100	55	27	2	87	55
97	32	84	71	38	64	16	5	41	41
41	57	37	64	92	19	47	94	79	21
23	67	39	98	63	83	45	89	81	44
88	59	39	63	91	36	44	45	43	12
29	17	6	74	51	14	2	56	49	14
75	10	1	35	99	56	95	78	53	82
75	96	21	90	55	23	40	76	55	45
90	64	72	33	59	51	74	85	76	38
57	84	87	2	68	4	77	37	37	94
16	46	34	23	77	68	14	54	37	99
24	73	92	43	42	81	99	88	80	5
56	51	3	87	25	62	11	88	68	29
85	3	21	49	79	38	37	72	18	18
2	55	31	29	98	92	43	99	67	41
69	64	61	13	31	6	84	94	32	54
3	1	5	4	2	9	10	8	6	7
2	5	4	3	1	10	9	8	7	6
4	5	1	2	3	10	9	8	7	6
5	4	1	3	2	6	8	9	10	7
1	4	5	2	3	6	9	7	8	10
4	2	5	3	1	10	8	6	7	9
4	2	5	1	3	7	10	8	9	6
1	4	2	5	3	9	6	7	10	8
2	1	4	3	5	9	6	7	10	8
3	2	1	4	5	10	7	6	8	9
4	3	5	1	2	8	6	10	7	9
1	3	2	4	5	7	8	10	9	6
4	5	1	3	2	8	7	6	10	9
4	2	3	5	1	9	6	7	8	10
2	4	5	3	1	8	9	10	6	7
5	2	3	1	4	6	8	9	10	7
2	3	1	5	4	6	8	9	7	10
3	4	5	1	2	9	6	10	8	7
1	4	2	3	5	6	7	9	8	10
5	4	1	2	3	6	9	10	8	7
