# Supplementary material for: A product-driven system with an evolutionary algorithm to increase flexibility in planning a job shop
Source: PLoS One. 2023 Feb 16;18(2):e0281807. doi: 10.1371/journal.pone.0281807 (PMC9934420; doi:10.1371/journal.pone.0281807)
Supplement: S5 File — (ZIP) [file pone.0281807.s005.zip › swv05.txt]

20	10
2	19	1	30	3	80	0	84	4	14	8	51	5	73	6	91	7	81	9	71
2	74	4	79	1	39	0	7	3	66	9	6	5	93	8	76	6	21	7	76
4	90	3	33	1	38	2	73	0	61	8	61	7	76	5	86	9	28	6	35
4	1	3	22	2	1	0	77	1	33	6	98	5	4	9	27	8	8	7	68
2	63	4	5	1	95	0	7	3	50	8	46	9	28	6	70	5	60	7	34
0	98	1	73	4	15	3	21	2	32	7	24	9	9	8	24	5	7	6	34
3	51	4	47	2	30	1	16	0	51	5	41	6	79	7	79	9	3	8	72
4	3	1	59	0	53	3	20	2	19	6	20	9	16	7	90	5	96	8	18
1	34	2	55	3	97	0	93	4	90	7	81	5	63	8	41	6	1	9	51
4	77	3	87	1	92	2	83	0	45	7	75	9	60	6	75	5	93	8	33
0	31	2	66	1	58	4	17	3	94	5	63	7	80	9	61	6	78	8	52
4	70	1	25	2	75	0	89	3	41	7	100	5	73	6	28	8	94	9	88
1	67	4	62	3	12	2	55	0	62	5	58	8	66	7	73	6	55	9	1
4	81	0	37	1	2	3	39	2	17	7	74	6	71	8	61	5	42	9	5
3	62	0	31	4	63	2	31	1	5	9	7	7	77	8	34	6	34	5	3
0	5	2	55	3	62	1	82	4	80	6	6	8	7	7	29	5	80	9	89
3	26	1	50	2	58	0	22	4	68	7	12	6	9	9	34	5	90	8	87
0	50	2	28	1	64	4	34	3	63	7	9	9	48	6	63	8	61	5	2
0	47	2	23	1	23	4	82	3	98	7	66	6	78	8	100	9	79	5	32
1	13	4	14	0	90	2	77	3	80	9	30	7	31	5	36	6	51	8	69
