# Supplementary material for: A product-driven system with an evolutionary algorithm to increase flexibility in planning a job shop
Source: PLoS One. 2023 Feb 16;18(2):e0281807. doi: 10.1371/journal.pone.0281807 (PMC9934420; doi:10.1371/journal.pone.0281807)
Supplement: S5 File — (ZIP) [file pone.0281807.s005.zip › Taillard_specification/swv05.txt]

20	10
19	30	80	84	14	51	73	91	81	71
74	79	39	7	66	6	93	76	21	76
90	33	38	73	61	61	76	86	28	35
1	22	1	77	33	98	4	27	8	68
63	5	95	7	50	46	28	70	60	34
98	73	15	21	32	24	9	24	7	34
51	47	30	16	51	41	79	79	3	72
3	59	53	20	19	20	16	90	96	18
34	55	97	93	90	81	63	41	1	51
77	87	92	83	45	75	60	75	93	33
31	66	58	17	94	63	80	61	78	52
70	25	75	89	41	100	73	28	94	88
67	62	12	55	62	58	66	73	55	1
81	37	2	39	17	74	71	61	42	5
62	31	63	31	5	7	77	34	34	3
5	55	62	82	80	6	7	29	80	89
26	50	58	22	68	12	9	34	90	87
50	28	64	34	63	9	48	63	61	2
47	23	23	82	98	66	78	100	79	32
13	14	90	77	80	30	31	36	51	69
3	2	4	1	5	9	6	7	8	10
3	5	2	1	4	10	6	9	7	8
5	4	2	3	1	9	8	6	10	7
5	4	3	1	2	7	6	10	9	8
3	5	2	1	4	9	10	7	6	8
1	2	5	4	3	8	10	9	6	7
4	5	3	2	1	6	7	8	10	9
5	2	1	4	3	7	10	8	6	9
2	3	4	1	5	8	6	9	7	10
5	4	2	3	1	8	10	7	6	9
1	3	2	5	4	6	8	10	7	9
5	2	3	1	4	8	6	7	9	10
2	5	4	3	1	6	9	8	7	10
5	1	2	4	3	8	7	9	6	10
4	1	5	3	2	10	8	9	7	6
1	3	4	2	5	7	9	8	6	10
4	2	3	1	5	8	7	10	6	9
1	3	2	5	4	8	10	7	9	6
1	3	2	5	4	8	7	9	10	6
2	5	1	3	4	10	8	6	7	9
