# Supplementary material for: A product-driven system with an evolutionary algorithm to increase flexibility in planning a job shop
Source: PLoS One. 2023 Feb 16;18(2):e0281807. doi: 10.1371/journal.pone.0281807 (PMC9934420; doi:10.1371/journal.pone.0281807)
Supplement: S5 File — (ZIP) [file pone.0281807.s005.zip › swv06.txt]

20	15
1	16	6	58	2	22	4	24	5	53	3	9	0	57	10	63	8	92	12	43	7	41	13	26	14	20	9	44	11	93
2	89	1	94	0	86	3	13	6	54	4	41	5	55	7	98	13	38	14	80	9	1	11	100	12	90	10	63	8	14
1	26	6	96	3	32	4	75	5	9	0	57	2	39	12	54	14	28	10	8	11	30	13	57	9	75	7	9	8	41
3	37	2	36	5	63	0	24	6	71	1	97	4	74	14	19	12	45	8	24	11	71	13	53	10	61	9	6	7	32
3	57	0	55	1	21	5	84	2	23	6	79	4	90	11	8	14	59	10	99	9	41	12	68	8	14	13	4	7	55
4	10	2	81	1	13	3	78	0	78	5	10	6	48	9	37	11	21	7	88	12	75	14	11	13	55	10	93	8	51
6	100	2	52	3	54	1	37	5	26	4	74	0	87	8	13	12	88	10	94	14	73	7	55	11	68	9	50	13	88
4	47	5	70	6	7	2	72	0	62	3	30	1	95	10	18	9	65	7	69	13	89	8	89	14	64	12	81	11	25
6	1	1	10	0	72	3	59	4	92	5	53	2	89	14	52	7	48	8	8	13	69	10	49	9	26	12	76	11	97
6	85	2	47	4	45	1	99	0	39	5	32	3	87	10	56	8	98	11	13	7	96	12	71	14	95	9	11	13	78
0	17	2	21	3	87	6	41	5	41	4	31	1	96	8	17	11	95	13	29	14	3	10	71	7	64	9	97	12	31
6	9	0	87	4	34	1	62	3	56	5	66	2	95	9	56	14	42	8	86	7	68	12	82	10	82	13	52	11	97
3	86	1	37	2	49	0	2	6	30	5	63	4	4	14	47	8	84	10	5	13	13	9	39	12	18	7	76	11	63
0	29	6	34	1	53	3	7	5	19	4	26	2	63	12	22	10	98	13	77	14	11	7	87	9	5	11	44	8	42
6	44	4	91	1	91	2	58	0	77	3	51	5	14	13	1	9	17	7	55	12	40	8	95	14	31	11	54	10	37
5	59	4	47	1	56	6	39	2	7	0	43	3	39	13	75	10	43	12	32	9	6	11	93	7	69	8	47	14	93
4	24	1	30	3	97	6	17	0	7	2	55	5	8	7	70	10	87	8	29	12	20	13	29	11	51	9	14	14	32
2	29	4	99	3	17	0	96	1	50	5	67	6	91	10	91	13	14	12	14	7	19	8	36	11	11	14	83	9	6
0	7	6	60	3	31	5	76	1	23	2	83	4	30	8	73	14	76	11	17	10	53	13	9	12	72	7	89	9	24
3	63	0	89	2	2	1	46	6	86	5	74	4	1	7	34	9	30	12	19	13	48	11	75	8	72	14	47	10	58
