# Supplementary material for: A product-driven system with an evolutionary algorithm to increase flexibility in planning a job shop
Source: PLoS One. 2023 Feb 16;18(2):e0281807. doi: 10.1371/journal.pone.0281807 (PMC9934420; doi:10.1371/journal.pone.0281807)
Supplement: S5 File — (ZIP) [file pone.0281807.s005.zip › Taillard_specification/swv06.txt]

20	15
16	58	22	24	53	9	57	63	92	43	41	26	20	44	93
89	94	86	13	54	41	55	98	38	80	1	100	90	63	14
26	96	32	75	9	57	39	54	28	8	30	57	75	9	41
37	36	63	24	71	97	74	19	45	24	71	53	61	6	32
57	55	21	84	23	79	90	8	59	99	41	68	14	4	55
10	81	13	78	78	10	48	37	21	88	75	11	55	93	51
100	52	54	37	26	74	87	13	88	94	73	55	68	50	88
47	70	7	72	62	30	95	18	65	69	89	89	64	81	25
1	10	72	59	92	53	89	52	48	8	69	49	26	76	97
85	47	45	99	39	32	87	56	98	13	96	71	95	11	78
17	21	87	41	41	31	96	17	95	29	3	71	64	97	31
9	87	34	62	56	66	95	56	42	86	68	82	82	52	97
86	37	49	2	30	63	4	47	84	5	13	39	18	76	63
29	34	53	7	19	26	63	22	98	77	11	87	5	44	42
44	91	91	58	77	51	14	1	17	55	40	95	31	54	37
59	47	56	39	7	43	39	75	43	32	6	93	69	47	93
24	30	97	17	7	55	8	70	87	29	20	29	51	14	32
29	99	17	96	50	67	91	91	14	14	19	36	11	83	6
7	60	31	76	23	83	30	73	76	17	53	9	72	89	24
63	89	2	46	86	74	1	34	30	19	48	75	72	47	58
2	7	3	5	6	4	1	11	9	13	8	14	15	10	12
3	2	1	4	7	5	6	8	14	15	10	12	13	11	9
2	7	4	5	6	1	3	13	15	11	12	14	10	8	9
4	3	6	1	7	2	5	15	13	9	12	14	11	10	8
4	1	2	6	3	7	5	12	15	11	10	13	9	14	8
5	3	2	4	1	6	7	10	12	8	13	15	14	11	9
7	3	4	2	6	5	1	9	13	11	15	8	12	10	14
5	6	7	3	1	4	2	11	10	8	14	9	15	13	12
7	2	1	4	5	6	3	15	8	9	14	11	10	13	12
7	3	5	2	1	6	4	11	9	12	8	13	15	10	14
1	3	4	7	6	5	2	9	12	14	15	11	8	10	13
7	1	5	2	4	6	3	10	15	9	8	13	11	14	12
4	2	3	1	7	6	5	15	9	11	14	10	13	8	12
1	7	2	4	6	5	3	13	11	14	15	8	10	12	9
7	5	2	3	1	4	6	14	10	8	13	9	15	12	11
6	5	2	7	3	1	4	14	11	13	10	12	8	9	15
5	2	4	7	1	3	6	8	11	9	13	14	12	10	15
3	5	4	1	2	6	7	11	14	13	8	9	12	15	10
1	7	4	6	2	3	5	9	15	12	11	14	13	8	10
4	1	3	2	7	6	5	8	10	13	14	12	9	15	11
