# Supplementary material for: A product-driven system with an evolutionary algorithm to increase flexibility in planning a job shop
Source: PLoS One. 2023 Feb 16;18(2):e0281807. doi: 10.1371/journal.pone.0281807 (PMC9934420; doi:10.1371/journal.pone.0281807)
Supplement: S5 File — (ZIP) [file pone.0281807.s005.zip › swv07.txt]

20	15
3	92	1	49	2	93	6	48	0	1	4	52	5	57	8	16	12	6	13	6	11	19	9	96	7	27	14	76	10	60
5	4	3	96	6	52	1	87	2	94	4	83	0	9	11	85	10	47	8	63	9	31	13	26	12	46	7	49	14	48
1	34	6	34	4	37	2	82	0	25	5	43	3	11	9	71	14	55	7	34	11	77	12	20	8	89	10	23	13	32
3	49	5	12	6	52	2	76	0	64	1	51	4	84	10	42	12	5	7	45	8	20	11	93	14	48	13	75	9	100
2	35	1	1	3	15	6	49	5	78	4	80	0	99	9	88	7	24	11	20	10	100	8	28	14	71	13	1	12	7
3	69	6	24	5	21	4	3	1	28	2	8	0	42	10	33	11	40	9	50	8	8	13	5	12	13	7	42	14	73
0	83	4	15	2	62	6	27	5	5	1	65	3	100	14	65	10	82	7	89	13	81	9	92	8	38	11	47	12	96
6	98	4	24	2	75	0	57	1	93	3	74	5	10	7	44	13	59	11	51	12	82	14	65	10	8	8	12	9	24
4	55	0	44	3	47	5	75	2	81	6	30	1	42	10	100	8	81	7	29	13	31	9	47	11	34	12	77	14	92
2	18	5	42	0	37	4	1	3	67	6	20	1	91	8	21	14	57	12	100	10	100	11	59	13	77	9	21	7	98
3	42	1	16	4	19	6	70	2	7	0	74	5	7	12	50	9	74	8	46	14	88	13	71	10	42	7	34	11	60
6	12	4	45	2	7	0	15	1	22	3	31	5	70	13	88	9	46	8	44	14	45	12	87	11	5	7	99	10	70
4	51	5	39	0	50	2	9	3	23	6	28	1	49	13	5	12	17	14	40	10	30	11	62	8	65	7	84	9	12
6	92	0	67	5	85	1	88	3	18	4	13	2	70	7	69	14	10	13	52	8	42	11	82	10	19	12	21	9	5
4	34	0	60	1	52	5	70	2	51	6	2	3	43	10	75	11	45	8	53	12	96	13	1	14	44	7	66	9	19
6	31	1	44	0	84	3	16	4	10	2	4	5	48	13	67	14	11	12	21	8	78	7	42	11	44	9	37	10	35
1	20	4	40	3	37	2	68	6	42	0	11	5	6	10	44	11	43	12	17	14	3	7	77	13	100	9	82	8	5
5	14	0	5	3	40	1	70	4	63	2	59	6	42	9	74	13	32	7	50	10	21	14	29	12	83	11	64	8	45
6	70	0	28	3	79	4	25	5	98	2	24	1	54	12	65	13	93	10	74	7	22	9	73	11	75	8	69	14	9
5	100	2	46	4	69	3	41	1	3	6	18	0	41	8	94	11	97	12	30	14	96	7	7	9	86	13	83	10	90
