# Supplementary material for: A product-driven system with an evolutionary algorithm to increase flexibility in planning a job shop
Source: PLoS One. 2023 Feb 16;18(2):e0281807. doi: 10.1371/journal.pone.0281807 (PMC9934420; doi:10.1371/journal.pone.0281807)
Supplement: S5 File — (ZIP) [file pone.0281807.s005.zip › Taillard_specification/swv07.txt]

20	15
92	49	93	48	1	52	57	16	6	6	19	96	27	76	60
4	96	52	87	94	83	9	85	47	63	31	26	46	49	48
34	34	37	82	25	43	11	71	55	34	77	20	89	23	32
49	12	52	76	64	51	84	42	5	45	20	93	48	75	100
35	1	15	49	78	80	99	88	24	20	100	28	71	1	7
69	24	21	3	28	8	42	33	40	50	8	5	13	42	73
83	15	62	27	5	65	100	65	82	89	81	92	38	47	96
98	24	75	57	93	74	10	44	59	51	82	65	8	12	24
55	44	47	75	81	30	42	100	81	29	31	47	34	77	92
18	42	37	1	67	20	91	21	57	100	100	59	77	21	98
42	16	19	70	7	74	7	50	74	46	88	71	42	34	60
12	45	7	15	22	31	70	88	46	44	45	87	5	99	70
51	39	50	9	23	28	49	5	17	40	30	62	65	84	12
92	67	85	88	18	13	70	69	10	52	42	82	19	21	5
34	60	52	70	51	2	43	75	45	53	96	1	44	66	19
31	44	84	16	10	4	48	67	11	21	78	42	44	37	35
20	40	37	68	42	11	6	44	43	17	3	77	100	82	5
14	5	40	70	63	59	42	74	32	50	21	29	83	64	45
70	28	79	25	98	24	54	65	93	74	22	73	75	69	9
100	46	69	41	3	18	41	94	97	30	96	7	86	83	90
4	2	3	7	1	5	6	9	13	14	12	10	8	15	11
6	4	7	2	3	5	1	12	11	9	10	14	13	8	15
2	7	5	3	1	6	4	10	15	8	12	13	9	11	14
4	6	7	3	1	2	5	11	13	8	9	12	15	14	10
3	2	4	7	6	5	1	10	8	12	11	9	15	14	13
4	7	6	5	2	3	1	11	12	10	9	14	13	8	15
1	5	3	7	6	2	4	15	11	8	14	10	9	12	13
7	5	3	1	2	4	6	8	14	12	13	15	11	9	10
5	1	4	6	3	7	2	11	9	8	14	10	12	13	15
3	6	1	5	4	7	2	9	15	13	11	12	14	10	8
4	2	5	7	3	1	6	13	10	9	15	14	11	8	12
7	5	3	1	2	4	6	14	10	9	15	13	12	8	11
5	6	1	3	4	7	2	14	13	15	11	12	9	8	10
7	1	6	2	4	5	3	8	15	14	9	12	11	13	10
5	1	2	6	3	7	4	11	12	9	13	14	15	8	10
7	2	1	4	5	3	6	14	15	13	9	8	12	10	11
2	5	4	3	7	1	6	11	12	13	15	8	14	10	9
6	1	4	2	5	3	7	10	14	8	11	15	13	12	9
7	1	4	5	6	3	2	13	14	11	8	10	12	9	15
6	3	5	4	2	7	1	9	12	13	15	8	10	14	11
