# Supplementary material for: A product-driven system with an evolutionary algorithm to increase flexibility in planning a job shop
Source: PLoS One. 2023 Feb 16;18(2):e0281807. doi: 10.1371/journal.pone.0281807 (PMC9934420; doi:10.1371/journal.pone.0281807)
Supplement: S5 File — (ZIP) [file pone.0281807.s005.zip › swv08.txt]

20	15
3	8	4	73	2	49	5	24	6	81	1	68	0	23	12	69	8	74	10	45	11	4	14	59	9	25	7	70	13	68
3	34	2	33	5	7	1	69	4	54	6	18	0	38	8	28	12	12	14	50	10	66	7	81	9	81	13	91	11	66
0	8	6	20	3	52	4	83	5	18	2	82	1	68	7	50	14	54	11	6	10	73	13	48	9	20	8	93	12	99
2	41	0	72	1	91	4	52	5	30	3	1	6	92	13	52	8	41	9	45	14	43	12	97	10	64	11	71	7	76
0	48	1	44	5	49	6	92	3	29	2	29	4	88	14	14	10	99	8	22	13	79	9	93	12	69	11	63	7	68
0	56	6	42	2	42	3	93	1	80	4	54	5	94	12	80	14	69	11	39	8	85	10	95	13	12	9	28	7	64
0	90	4	75	6	9	1	46	2	91	3	93	5	93	14	77	9	63	11	50	12	82	13	74	8	67	7	72	10	76
0	55	2	90	6	11	3	60	4	75	1	23	5	74	11	54	7	97	12	32	13	67	10	15	14	48	8	100	9	55
6	71	5	64	2	40	0	32	3	92	1	59	4	69	13	68	14	34	12	71	8	28	9	94	7	82	10	1	11	58
6	36	4	46	1	50	5	87	3	33	2	94	0	3	14	60	11	45	13	84	9	1	8	38	10	22	12	39	7	50
1	53	0	34	5	56	6	97	3	95	4	32	2	28	14	48	7	54	12	98	8	84	9	77	10	46	13	65	11	94
2	1	5	97	0	77	4	82	6	14	1	18	3	74	14	52	11	14	12	93	9	35	8	34	13	84	10	6	7	81
1	62	0	86	2	57	6	80	5	37	3	94	4	77	7	72	9	26	11	41	10	7	8	56	13	98	14	67	12	47
5	45	3	30	0	57	6	68	1	61	2	34	4	2	7	57	13	96	9	10	12	85	14	42	10	93	8	89	11	43
6	49	4	53	1	51	2	4	0	17	5	21	3	31	10	45	13	45	9	63	11	21	8	4	7	23	14	90	12	1
6	68	5	18	0	87	3	6	4	13	2	9	1	40	8	83	7	95	12	27	10	94	14	68	11	22	13	28	9	66
2	80	6	14	0	67	5	15	1	14	3	97	4	23	8	45	10	1	11	5	14	87	7	34	12	12	9	98	13	35
4	33	2	20	3	74	6	20	5	3	0	90	1	37	13	56	12	38	8	7	14	84	9	100	11	41	10	6	7	97
6	47	4	63	3	1	0	28	2	99	1	41	5	45	14	60	13	2	7	25	8	59	9	39	10	76	11	89	12	5
6	67	2	46	3	25	1	2	5	22	4	8	0	22	13	64	7	82	12	99	11	79	10	87	8	71	9	24	14	19
