# Supplementary material for: A product-driven system with an evolutionary algorithm to increase flexibility in planning a job shop
Source: PLoS One. 2023 Feb 16;18(2):e0281807. doi: 10.1371/journal.pone.0281807 (PMC9934420; doi:10.1371/journal.pone.0281807)
Supplement: S5 File — (ZIP) [file pone.0281807.s005.zip › Taillard_specification/swv08.txt]

20	15
8	73	49	24	81	68	23	69	74	45	4	59	25	70	68
34	33	7	69	54	18	38	28	12	50	66	81	81	91	66
8	20	52	83	18	82	68	50	54	6	73	48	20	93	99
41	72	91	52	30	1	92	52	41	45	43	97	64	71	76
48	44	49	92	29	29	88	14	99	22	79	93	69	63	68
56	42	42	93	80	54	94	80	69	39	85	95	12	28	64
90	75	9	46	91	93	93	77	63	50	82	74	67	72	76
55	90	11	60	75	23	74	54	97	32	67	15	48	100	55
71	64	40	32	92	59	69	68	34	71	28	94	82	1	58
36	46	50	87	33	94	3	60	45	84	1	38	22	39	50
53	34	56	97	95	32	28	48	54	98	84	77	46	65	94
1	97	77	82	14	18	74	52	14	93	35	34	84	6	81
62	86	57	80	37	94	77	72	26	41	7	56	98	67	47
45	30	57	68	61	34	2	57	96	10	85	42	93	89	43
49	53	51	4	17	21	31	45	45	63	21	4	23	90	1
68	18	87	6	13	9	40	83	95	27	94	68	22	28	66
80	14	67	15	14	97	23	45	1	5	87	34	12	98	35
33	20	74	20	3	90	37	56	38	7	84	100	41	6	97
47	63	1	28	99	41	45	60	2	25	59	39	76	89	5
67	46	25	2	22	8	22	64	82	99	79	87	71	24	19
4	5	3	6	7	2	1	13	9	11	12	15	10	8	14
4	3	6	2	5	7	1	9	13	15	11	8	10	14	12
1	7	4	5	6	3	2	8	15	12	11	14	10	9	13
3	1	2	5	6	4	7	14	9	10	15	13	11	12	8
1	2	6	7	4	3	5	15	11	9	14	10	13	12	8
1	7	3	4	2	5	6	13	15	12	9	11	14	10	8
1	5	7	2	3	4	6	15	10	12	13	14	9	8	11
1	3	7	4	5	2	6	12	8	13	14	11	15	9	10
7	6	3	1	4	2	5	14	15	13	9	10	8	11	12
7	5	2	6	4	3	1	15	12	14	10	9	11	13	8
2	1	6	7	4	5	3	15	8	13	9	10	11	14	12
3	6	1	5	7	2	4	15	12	13	10	9	14	11	8
2	1	3	7	6	4	5	8	10	12	11	9	14	15	13
6	4	1	7	2	3	5	8	14	10	13	15	11	9	12
7	5	2	3	1	6	4	11	14	10	12	9	8	15	13
7	6	1	4	5	3	2	9	8	13	11	15	12	14	10
3	7	1	6	2	4	5	9	11	12	15	8	13	10	14
5	3	4	7	6	1	2	14	13	9	15	10	12	11	8
7	5	4	1	3	2	6	15	14	8	9	10	11	12	13
7	3	4	2	6	5	1	14	8	13	12	11	9	10	15
