# Supplementary material for: A product-driven system with an evolutionary algorithm to increase flexibility in planning a job shop
Source: PLoS One. 2023 Feb 16;18(2):e0281807. doi: 10.1371/journal.pone.0281807 (PMC9934420; doi:10.1371/journal.pone.0281807)
Supplement: S5 File — (ZIP) [file pone.0281807.s005.zip › swv09.txt]

20	15
5	8	3	73	0	69	2	38	6	6	4	62	1	78	9	79	8	59	13	77	11	22	10	80	12	58	14	49	7	48
3	34	4	29	2	69	0	5	5	63	1	82	6	94	14	17	11	94	9	29	10	5	13	75	7	15	8	61	12	61
1	52	2	30	0	25	6	17	3	46	4	86	5	3	14	70	11	34	9	23	10	68	13	76	8	53	12	71	7	9
2	50	4	20	3	24	0	53	1	97	5	79	6	92	14	3	12	52	10	75	9	74	8	59	7	75	13	84	11	99
2	15	0	61	3	47	4	38	6	49	5	21	1	6	11	8	8	71	14	83	13	24	12	18	9	33	7	70	10	100
4	48	5	50	2	66	0	92	6	2	3	58	1	23	9	84	8	66	10	12	7	36	14	4	12	88	13	64	11	12
3	29	0	25	6	44	5	87	2	42	1	44	4	86	8	28	10	86	9	74	14	77	13	59	12	94	7	58	11	16
4	31	3	58	0	94	5	69	2	44	1	93	6	92	9	80	8	63	12	47	13	3	7	79	11	39	14	80	10	75
1	69	2	27	0	76	5	19	6	86	3	16	4	31	12	33	9	69	13	19	10	43	14	9	11	37	7	35	8	24
2	75	3	78	6	41	4	60	5	59	0	42	1	60	12	18	8	31	10	15	7	54	14	60	9	20	11	61	13	69
4	89	6	20	1	27	5	78	3	2	2	21	0	55	13	79	11	77	10	99	9	70	12	30	7	97	8	41	14	98
6	1	2	10	4	84	5	72	0	14	1	9	3	51	7	22	14	65	10	100	13	65	11	43	8	10	12	14	9	19
5	50	2	13	3	49	6	75	1	42	0	81	4	89	9	100	14	54	13	37	10	7	11	38	8	25	12	78	7	79
2	44	3	77	5	26	1	42	4	9	6	73	0	60	9	61	10	85	12	14	11	92	7	100	14	49	8	46	13	12
2	72	0	53	1	43	5	65	6	59	4	87	3	13	8	71	12	25	9	71	10	89	11	2	7	76	14	21	13	12
2	60	6	28	5	33	1	36	0	6	3	96	4	48	9	40	11	79	10	60	8	39	13	34	7	54	12	20	14	52
5	82	2	12	3	11	4	61	1	21	0	21	6	34	12	86	14	53	8	7	9	4	7	95	10	62	13	54	11	82
5	72	0	13	3	46	6	97	1	87	4	87	2	11	7	45	14	85	11	66	8	43	9	39	13	34	10	30	12	55
1	39	5	19	0	19	4	73	6	63	3	30	2	69	9	36	7	13	10	96	12	27	13	59	14	76	11	62	8	14
1	7	4	14	3	79	2	27	6	43	0	96	5	24	11	30	7	27	12	2	8	69	14	75	13	34	10	79	9	96
