# Supplementary material for: A product-driven system with an evolutionary algorithm to increase flexibility in planning a job shop
Source: PLoS One. 2023 Feb 16;18(2):e0281807. doi: 10.1371/journal.pone.0281807 (PMC9934420; doi:10.1371/journal.pone.0281807)
Supplement: S5 File — (ZIP) [file pone.0281807.s005.zip › Taillard_specification/swv09.txt]

20	15
8	73	69	38	6	62	78	79	59	77	22	80	58	49	48
34	29	69	5	63	82	94	17	94	29	5	75	15	61	61
52	30	25	17	46	86	3	70	34	23	68	76	53	71	9
50	20	24	53	97	79	92	3	52	75	74	59	75	84	99
15	61	47	38	49	21	6	8	71	83	24	18	33	70	100
48	50	66	92	2	58	23	84	66	12	36	4	88	64	12
29	25	44	87	42	44	86	28	86	74	77	59	94	58	16
31	58	94	69	44	93	92	80	63	47	3	79	39	80	75
69	27	76	19	86	16	31	33	69	19	43	9	37	35	24
75	78	41	60	59	42	60	18	31	15	54	60	20	61	69
89	20	27	78	2	21	55	79	77	99	70	30	97	41	98
1	10	84	72	14	9	51	22	65	100	65	43	10	14	19
50	13	49	75	42	81	89	100	54	37	7	38	25	78	79
44	77	26	42	9	73	60	61	85	14	92	100	49	46	12
72	53	43	65	59	87	13	71	25	71	89	2	76	21	12
60	28	33	36	6	96	48	40	79	60	39	34	54	20	52
82	12	11	61	21	21	34	86	53	7	4	95	62	54	82
72	13	46	97	87	87	11	45	85	66	43	39	34	30	55
39	19	19	73	63	30	69	36	13	96	27	59	76	62	14
7	14	79	27	43	96	24	30	27	2	69	75	34	79	96
6	4	1	3	7	5	2	10	9	14	12	11	13	15	8
4	5	3	1	6	2	7	15	12	10	11	14	8	9	13
2	3	1	7	4	5	6	15	12	10	11	14	9	13	8
3	5	4	1	2	6	7	15	13	11	10	9	8	14	12
3	1	4	5	7	6	2	12	9	15	14	13	10	8	11
5	6	3	1	7	4	2	10	9	11	8	15	13	14	12
4	1	7	6	3	2	5	9	11	10	15	14	13	8	12
5	4	1	6	3	2	7	10	9	13	14	8	12	15	11
2	3	1	6	7	4	5	13	10	14	11	15	12	8	9
3	4	7	5	6	1	2	13	9	11	8	15	10	12	14
5	7	2	6	4	3	1	14	12	11	10	13	8	9	15
7	3	5	6	1	2	4	8	15	11	14	12	9	13	10
6	3	4	7	2	1	5	10	15	14	11	12	9	13	8
3	4	6	2	5	7	1	10	11	13	12	8	15	9	14
3	1	2	6	7	5	4	9	13	10	11	12	8	15	14
3	7	6	2	1	4	5	10	12	11	9	14	8	13	15
6	3	4	5	2	1	7	13	15	9	10	8	11	14	12
6	1	4	7	2	5	3	8	15	12	9	10	14	11	13
2	6	1	5	7	4	3	10	8	11	13	14	15	12	9
2	5	4	3	7	1	6	12	8	13	9	15	14	11	10
