# Supplementary material for: A product-driven system with an evolutionary algorithm to increase flexibility in planning a job shop
Source: PLoS One. 2023 Feb 16;18(2):e0281807. doi: 10.1371/journal.pone.0281807 (PMC9934420; doi:10.1371/journal.pone.0281807)
Supplement: S5 File — (ZIP) [file pone.0281807.s005.zip › swv10.txt]

20	15
3	8	2	73	1	79	0	95	6	69	4	9	5	5	8	85	9	52	11	43	14	32	7	91	10	24	13	89	12	38
6	45	1	70	4	84	3	24	5	18	0	20	2	71	8	21	7	60	9	98	10	70	13	52	12	34	11	23	14	52
6	16	4	68	1	85	0	39	5	40	2	98	3	61	10	77	7	60	11	73	9	66	14	84	8	16	13	43	12	88
0	72	1	17	3	68	4	89	2	94	6	98	5	56	10	88	13	27	9	60	12	61	8	8	7	88	11	48	14	65
6	78	2	24	5	28	0	73	4	21	1	69	3	52	14	32	8	83	11	48	10	29	13	48	12	92	9	43	7	82
4	54	6	31	5	14	3	47	0	82	1	75	2	4	8	31	12	72	7	58	9	45	13	91	14	31	11	61	10	27
4	88	1	28	5	92	6	62	3	93	0	14	2	65	7	33	9	44	8	31	14	32	11	72	13	47	12	61	10	34
0	52	1	59	5	98	3	6	2	19	6	53	4	39	8	74	12	48	10	33	13	49	11	92	7	22	14	41	9	37
0	2	6	85	3	34	2	51	4	97	5	95	1	73	14	61	9	28	12	73	8	21	11	85	7	75	13	42	10	7
5	94	1	28	0	77	2	56	6	79	4	2	3	82	9	88	10	93	12	44	14	5	8	96	7	34	13	56	11	41
2	15	5	88	6	18	3	14	1	82	0	58	4	33	13	19	10	42	9	36	14	57	12	85	7	3	11	62	8	36
3	30	6	33	0	13	4	4	2	74	1	37	5	78	14	2	13	56	9	21	10	61	11	81	7	18	8	59	12	62
5	40	1	75	6	45	0	41	3	97	2	65	4	92	7	11	12	44	8	40	9	100	11	91	14	66	13	53	10	27
1	83	2	52	0	84	3	66	5	3	6	5	4	71	13	41	10	42	11	63	12	50	14	43	8	3	9	35	7	18
4	44	0	26	1	59	6	81	2	84	5	81	3	91	13	41	7	42	11	53	8	63	14	89	9	15	10	64	12	40
1	46	0	97	5	67	4	97	3	71	6	88	2	69	14	44	12	20	11	52	13	34	10	74	8	79	7	10	9	87
3	71	6	13	4	100	2	67	1	57	5	24	0	36	7	88	14	79	8	21	9	86	12	60	11	28	10	14	13	3
0	97	6	24	2	41	4	40	1	51	5	73	3	19	9	27	12	70	13	98	10	11	11	83	7	76	8	60	14	12
5	88	3	48	1	33	4	96	6	10	0	49	2	52	10	38	13	49	7	31	12	94	14	23	9	7	11	5	8	4
2	85	0	100	5	51	6	91	1	21	3	83	4	30	12	23	9	48	8	19	11	47	10	95	7	23	14	78	13	22
