# Supplementary material for: A product-driven system with an evolutionary algorithm to increase flexibility in planning a job shop
Source: PLoS One. 2023 Feb 16;18(2):e0281807. doi: 10.1371/journal.pone.0281807 (PMC9934420; doi:10.1371/journal.pone.0281807)
Supplement: S5 File — (ZIP) [file pone.0281807.s005.zip › Taillard_specification/swv10.txt]

20	15
8	73	79	95	69	9	5	85	52	43	32	91	24	89	38
45	70	84	24	18	20	71	21	60	98	70	52	34	23	52
16	68	85	39	40	98	61	77	60	73	66	84	16	43	88
72	17	68	89	94	98	56	88	27	60	61	8	88	48	65
78	24	28	73	21	69	52	32	83	48	29	48	92	43	82
54	31	14	47	82	75	4	31	72	58	45	91	31	61	27
88	28	92	62	93	14	65	33	44	31	32	72	47	61	34
52	59	98	6	19	53	39	74	48	33	49	92	22	41	37
2	85	34	51	97	95	73	61	28	73	21	85	75	42	7
94	28	77	56	79	2	82	88	93	44	5	96	34	56	41
15	88	18	14	82	58	33	19	42	36	57	85	3	62	36
30	33	13	4	74	37	78	2	56	21	61	81	18	59	62
40	75	45	41	97	65	92	11	44	40	100	91	66	53	27
83	52	84	66	3	5	71	41	42	63	50	43	3	35	18
44	26	59	81	84	81	91	41	42	53	63	89	15	64	40
46	97	67	97	71	88	69	44	20	52	34	74	79	10	87
71	13	100	67	57	24	36	88	79	21	86	60	28	14	3
97	24	41	40	51	73	19	27	70	98	11	83	76	60	12
88	48	33	96	10	49	52	38	49	31	94	23	7	5	4
85	100	51	91	21	83	30	23	48	19	47	95	23	78	22
4	3	2	1	7	5	6	9	10	12	15	8	11	14	13
7	2	5	4	6	1	3	9	8	10	11	14	13	12	15
7	5	2	1	6	3	4	11	8	12	10	15	9	14	13
1	2	4	5	3	7	6	11	14	10	13	9	8	12	15
7	3	6	1	5	2	4	15	9	12	11	14	13	10	8
5	7	6	4	1	2	3	9	13	8	10	14	15	12	11
5	2	6	7	4	1	3	8	10	9	15	12	14	13	11
1	2	6	4	3	7	5	9	13	11	14	12	8	15	10
1	7	4	3	5	6	2	15	10	13	9	12	8	14	11
6	2	1	3	7	5	4	10	11	13	15	9	8	14	12
3	6	7	4	2	1	5	14	11	10	15	13	8	12	9
4	7	1	5	3	2	6	15	14	10	11	12	8	9	13
6	2	7	1	4	3	5	8	13	9	10	12	15	14	11
2	3	1	4	6	7	5	14	11	12	13	15	9	10	8
5	1	2	7	3	6	4	14	8	12	9	15	10	11	13
2	1	6	5	4	7	3	15	13	12	14	11	9	8	10
4	7	5	3	2	6	1	8	15	9	10	13	12	11	14
1	7	3	5	2	6	4	10	13	14	11	12	8	9	15
6	4	2	5	7	1	3	11	14	8	13	15	10	12	9
3	1	6	7	2	4	5	13	10	9	12	11	8	15	14
