# Supplementary material for: A product-driven system with an evolutionary algorithm to increase flexibility in planning a job shop
Source: PLoS One. 2023 Feb 16;18(2):e0281807. doi: 10.1371/journal.pone.0281807 (PMC9934420; doi:10.1371/journal.pone.0281807)
Supplement: S5 File — (ZIP) [file pone.0281807.s005.zip › swv11.txt]

50	10
0	92	4	47	3	56	2	91	1	49	5	39	9	63	7	12	6	1	8	37
0	86	2	100	1	75	3	92	4	90	5	11	7	85	8	54	9	100	6	38
1	4	4	94	3	44	2	40	0	92	8	53	6	40	9	5	5	68	7	27
4	87	0	48	1	59	2	92	3	35	6	99	7	46	9	27	8	83	5	91
0	83	1	78	4	76	3	64	2	44	8	12	9	91	6	31	7	98	5	63
3	49	0	15	1	100	4	18	2	24	6	92	9	65	5	26	7	29	8	24
0	28	3	53	4	84	2	47	1	85	7	100	5	34	6	35	8	90	9	88
2	61	4	71	3	54	1	34	0	13	9	47	8	2	6	97	7	27	5	97
0	85	2	75	1	33	4	72	3	49	7	23	5	12	8	90	6	87	9	42
2	24	3	20	1	65	4	33	0	75	9	47	6	84	8	44	7	74	5	29
2	48	3	27	4	1	0	23	1	66	6	35	7	46	9	29	5	63	8	44
2	79	0	4	4	61	3	46	1	69	7	10	8	88	9	19	6	50	5	34
0	16	4	31	3	77	2	3	1	25	8	88	7	97	9	49	6	79	5	22
1	40	0	39	4	15	2	93	3	48	6	63	9	74	8	46	7	91	5	51
4	48	0	93	2	8	3	50	1	5	6	48	7	46	9	35	5	88	8	97
3	70	1	8	2	65	0	32	4	84	8	9	6	43	7	10	5	72	9	60
0	21	2	28	1	26	3	91	4	58	9	90	6	43	8	64	5	39	7	93
1	50	2	60	0	51	4	90	3	93	7	20	9	33	8	27	6	12	5	89
1	21	3	3	2	47	4	34	0	53	9	67	8	8	5	68	7	1	6	71
3	57	4	26	2	36	0	48	1	11	9	44	7	25	5	30	8	92	6	57
1	20	0	20	4	6	3	74	2	48	9	77	8	15	5	80	7	27	6	10
3	71	1	40	0	86	2	23	4	29	7	99	8	56	6	100	9	77	5	28
4	83	0	61	3	27	1	86	2	99	7	31	5	60	8	40	9	84	6	26
4	68	1	94	3	46	2	60	0	33	7	46	5	86	9	63	6	70	8	89
4	33	1	13	2	91	3	27	0	38	8	82	7	31	6	23	9	27	5	87
4	58	3	30	0	24	2	12	1	38	8	2	9	37	5	59	6	37	7	36
2	62	1	47	4	5	3	39	0	75	7	60	9	65	8	61	6	77	5	31
4	100	0	21	1	53	3	74	2	3	8	34	6	6	7	91	9	80	5	28
1	8	0	3	2	88	3	54	4	18	9	4	6	34	5	54	8	59	7	42
3	33	4	72	0	83	2	17	1	23	6	24	8	60	9	96	7	78	5	70
4	63	2	36	3	70	0	97	1	99	6	71	9	92	5	41	8	73	7	97
2	28	1	37	4	24	0	30	3	55	8	38	5	9	9	77	7	17	6	51
3	15	0	46	2	14	4	18	1	99	9	48	6	41	5	10	7	47	8	80
4	89	3	78	2	51	1	63	0	29	7	70	9	7	5	14	8	84	6	32
4	26	1	69	2	92	3	15	0	23	8	42	6	95	5	47	9	83	7	56
1	38	2	44	3	47	4	23	0	10	9	63	7	65	6	21	5	70	8	56
3	42	4	85	1	29	0	35	2	66	9	46	8	25	5	90	7	85	6	75
3	99	0	46	4	74	2	96	1	48	5	52	6	13	7	88	8	4	9	30
1	15	3	80	4	47	2	25	0	8	9	61	7	70	8	23	6	93	5	5
0	90	2	51	3	66	4	5	1	86	5	59	6	97	9	28	7	85	8	9
0	59	1	50	4	40	3	23	2	93	7	61	9	96	8	63	6	34	5	14
1	62	2	72	4	30	0	21	3	15	5	77	6	13	7	2	8	22	9	22
2	20	4	14	3	85	1	4	0	2	9	33	7	90	5	48	8	90	6	62
0	49	3	49	4	46	1	89	2	64	9	72	8	6	5	83	6	13	7	66
4	74	1	55	2	73	0	25	3	16	7	19	9	38	6	22	5	26	8	63
3	13	2	96	1	8	0	15	4	97	6	95	7	2	5	66	8	57	9	46
4	73	1	97	3	39	0	22	2	90	9	64	6	65	8	31	5	98	7	85
3	43	2	67	0	38	1	77	4	11	7	61	5	7	9	95	8	97	6	69
0	35	2	68	1	5	3	46	4	4	7	51	6	44	5	58	9	69	8	98
2	68	1	81	0	2	3	4	4	59	9	53	8	69	5	69	6	14	7	21
