# Supplementary material for: A product-driven system with an evolutionary algorithm to increase flexibility in planning a job shop
Source: PLoS One. 2023 Feb 16;18(2):e0281807. doi: 10.1371/journal.pone.0281807 (PMC9934420; doi:10.1371/journal.pone.0281807)
Supplement: S5 File — (ZIP) [file pone.0281807.s005.zip › Taillard_specification/swv11.txt]

50	10
92	47	56	91	49	39	63	12	1	37
86	100	75	92	90	11	85	54	100	38
4	94	44	40	92	53	40	5	68	27
87	48	59	92	35	99	46	27	83	91
83	78	76	64	44	12	91	31	98	63
49	15	100	18	24	92	65	26	29	24
28	53	84	47	85	100	34	35	90	88
61	71	54	34	13	47	2	97	27	97
85	75	33	72	49	23	12	90	87	42
24	20	65	33	75	47	84	44	74	29
48	27	1	23	66	35	46	29	63	44
79	4	61	46	69	10	88	19	50	34
16	31	77	3	25	88	97	49	79	22
40	39	15	93	48	63	74	46	91	51
48	93	8	50	5	48	46	35	88	97
70	8	65	32	84	9	43	10	72	60
21	28	26	91	58	90	43	64	39	93
50	60	51	90	93	20	33	27	12	89
21	3	47	34	53	67	8	68	1	71
57	26	36	48	11	44	25	30	92	57
20	20	6	74	48	77	15	80	27	10
71	40	86	23	29	99	56	100	77	28
83	61	27	86	99	31	60	40	84	26
68	94	46	60	33	46	86	63	70	89
33	13	91	27	38	82	31	23	27	87
58	30	24	12	38	2	37	59	37	36
62	47	5	39	75	60	65	61	77	31
100	21	53	74	3	34	6	91	80	28
8	3	88	54	18	4	34	54	59	42
33	72	83	17	23	24	60	96	78	70
63	36	70	97	99	71	92	41	73	97
28	37	24	30	55	38	9	77	17	51
15	46	14	18	99	48	41	10	47	80
89	78	51	63	29	70	7	14	84	32
26	69	92	15	23	42	95	47	83	56
38	44	47	23	10	63	65	21	70	56
42	85	29	35	66	46	25	90	85	75
99	46	74	96	48	52	13	88	4	30
15	80	47	25	8	61	70	23	93	5
90	51	66	5	86	59	97	28	85	9
59	50	40	23	93	61	96	63	34	14
62	72	30	21	15	77	13	2	22	22
20	14	85	4	2	33	90	48	90	62
49	49	46	89	64	72	6	83	13	66
74	55	73	25	16	19	38	22	26	63
13	96	8	15	97	95	2	66	57	46
73	97	39	22	90	64	65	31	98	85
43	67	38	77	11	61	7	95	97	69
35	68	5	46	4	51	44	58	69	98
68	81	2	4	59	53	69	69	14	21
1	5	4	3	2	6	10	8	7	9
1	3	2	4	5	6	8	9	10	7
2	5	4	3	1	9	7	10	6	8
5	1	2	3	4	7	8	10	9	6
1	2	5	4	3	9	10	7	8	6
4	1	2	5	3	7	10	6	8	9
1	4	5	3	2	8	6	7	9	10
3	5	4	2	1	10	9	7	8	6
1	3	2	5	4	8	6	9	7	10
3	4	2	5	1	10	7	9	8	6
3	4	5	1	2	7	8	10	6	9
3	1	5	4	2	8	9	10	7	6
1	5	4	3	2	9	8	10	7	6
2	1	5	3	4	7	10	9	8	6
5	1	3	4	2	7	8	10	6	9
4	2	3	1	5	9	7	8	6	10
1	3	2	4	5	10	7	9	6	8
2	3	1	5	4	8	10	9	7	6
2	4	3	5	1	10	9	6	8	7
4	5	3	1	2	10	8	6	9	7
2	1	5	4	3	10	9	6	8	7
4	2	1	3	5	8	9	7	10	6
5	1	4	2	3	8	6	9	10	7
5	2	4	3	1	8	6	10	7	9
5	2	3	4	1	9	8	7	10	6
5	4	1	3	2	9	10	6	7	8
3	2	5	4	1	8	10	9	7	6
5	1	2	4	3	9	7	8	10	6
2	1	3	4	5	10	7	6	9	8
4	5	1	3	2	7	9	10	8	6
5	3	4	1	2	7	10	6	9	8
3	2	5	1	4	9	6	10	8	7
4	1	3	5	2	10	7	6	8	9
5	4	3	2	1	8	10	6	9	7
5	2	3	4	1	9	7	6	10	8
2	3	4	5	1	10	8	7	6	9
4	5	2	1	3	10	9	6	8	7
4	1	5	3	2	6	7	8	9	10
2	4	5	3	1	10	8	9	7	6
1	3	4	5	2	6	7	10	8	9
1	2	5	4	3	8	10	9	7	6
2	3	5	1	4	6	7	8	9	10
3	5	4	2	1	10	8	6	9	7
1	4	5	2	3	10	9	6	7	8
5	2	3	1	4	8	10	7	6	9
4	3	2	1	5	7	8	6	9	10
5	2	4	1	3	10	7	9	6	8
4	3	1	2	5	8	6	10	9	7
1	3	2	4	5	8	7	6	10	9
3	2	1	4	5	10	9	6	7	8
