# Supplementary material for: A product-driven system with an evolutionary algorithm to increase flexibility in planning a job shop
Source: PLoS One. 2023 Feb 16;18(2):e0281807. doi: 10.1371/journal.pone.0281807 (PMC9934420; doi:10.1371/journal.pone.0281807)
Supplement: S5 File — (ZIP) [file pone.0281807.s005.zip › swv12.txt]

50	10
0	92	4	49	1	93	3	48	2	1	7	52	6	57	9	16	5	6	8	6
4	82	3	25	2	69	1	86	0	54	6	15	5	31	9	5	7	6	8	18
0	31	1	26	3	46	2	49	4	48	8	74	7	82	5	47	9	93	6	91
0	34	4	37	1	82	3	25	2	43	6	11	9	71	5	55	7	34	8	77
4	22	0	91	3	54	2	49	1	97	9	2	7	46	5	98	6	27	8	89
2	46	3	70	1	3	0	44	4	24	9	65	6	60	5	94	8	58	7	22
3	53	0	99	1	80	2	74	4	29	6	72	7	54	5	98	8	60	9	69
3	96	1	87	0	36	2	57	4	7	8	36	9	26	5	94	6	47	7	70
3	5	2	47	1	59	0	57	4	28	9	24	8	79	6	19	5	44	7	35
0	96	1	4	3	60	2	43	4	39	7	97	5	2	9	81	6	89	8	91
2	23	4	74	3	98	0	24	1	75	9	57	8	93	6	74	5	10	7	44
3	36	4	5	2	36	0	49	1	90	8	62	5	74	9	4	6	85	7	53
2	44	1	47	3	75	4	81	0	30	7	42	8	100	9	81	6	29	5	31
1	2	0	18	3	88	2	27	4	5	5	36	7	30	6	51	8	51	9	31
1	21	0	57	3	100	2	100	4	59	8	77	7	21	5	98	6	38	9	84
4	97	2	72	1	70	3	99	0	42	6	94	5	59	9	90	8	78	7	13
3	16	2	19	1	70	0	7	4	74	6	7	5	50	9	74	8	46	7	88
3	45	4	91	2	28	0	52	1	12	5	45	6	7	7	15	9	22	8	31
3	56	2	3	1	8	4	25	0	90	8	99	6	22	9	65	7	51	5	31
0	23	3	28	1	49	2	5	4	17	7	40	9	30	5	62	8	65	6	84
2	88	0	86	4	8	1	41	3	12	6	67	9	77	5	94	7	80	8	11
4	81	3	42	0	19	2	100	1	10	5	23	9	71	8	18	6	93	7	36
4	74	2	73	3	63	1	9	0	51	8	39	7	7	6	96	5	81	9	22
1	1	3	44	0	66	4	19	2	65	7	10	6	23	8	26	9	76	5	77
1	54	2	18	4	99	0	79	3	22	5	2	6	42	8	54	7	90	9	28
3	16	4	1	1	28	0	54	2	97	5	71	6	53	8	32	7	26	9	28
0	82	3	5	2	18	4	71	1	50	5	41	7	62	9	89	6	93	8	54
2	63	3	59	0	42	1	74	4	32	5	50	6	21	7	29	8	83	9	64
4	29	2	76	1	6	3	44	0	4	9	81	5	29	7	95	8	66	6	89
3	55	4	84	1	36	0	42	2	64	5	81	8	85	6	76	7	4	9	16
4	100	0	46	1	69	3	41	2	3	6	18	5	41	7	94	8	97	9	30
3	34	4	35	2	18	1	58	0	98	9	78	8	17	5	53	6	85	7	86
4	68	2	89	1	99	0	3	3	92	5	10	6	52	7	30	8	66	9	69
0	21	3	65	4	19	2	14	1	76	9	84	6	45	5	24	8	54	7	73
4	47	0	68	2	87	3	92	1	96	6	29	5	90	8	29	7	39	9	100
2	35	0	60	4	61	1	61	3	72	9	57	8	94	5	77	7	1	6	53
3	85	2	38	0	79	4	43	1	71	6	44	5	87	8	61	7	51	9	37
1	100	2	33	3	94	0	59	4	25	5	88	9	50	6	19	8	4	7	66
2	8	0	85	1	80	4	75	3	1	7	17	9	32	6	60	5	30	8	57
4	25	2	98	1	94	3	49	0	34	9	37	7	80	6	50	8	25	5	72
3	51	4	49	1	53	2	7	0	73	6	96	7	19	9	41	5	55	8	42
0	57	1	86	2	1	4	61	3	66	6	28	5	56	7	68	8	21	9	65
2	98	1	100	0	47	4	28	3	4	7	34	9	55	5	32	6	72	8	66
4	2	0	74	2	20	1	39	3	63	5	88	9	3	7	22	6	8	8	73
2	44	0	1	3	52	1	43	4	4	6	36	9	75	8	58	5	61	7	38
2	21	4	6	3	32	1	74	0	57	5	72	8	10	9	34	6	91	7	94
4	26	0	59	3	53	1	45	2	23	5	55	8	12	7	34	6	98	9	43
2	4	1	53	4	57	3	95	0	6	6	30	8	1	7	92	9	20	5	86
1	98	2	77	3	65	4	51	0	85	7	23	6	79	5	30	8	41	9	17
4	58	2	43	3	14	0	74	1	64	7	37	8	78	6	33	9	42	5	80
