# Supplementary material for: A product-driven system with an evolutionary algorithm to increase flexibility in planning a job shop
Source: PLoS One. 2023 Feb 16;18(2):e0281807. doi: 10.1371/journal.pone.0281807 (PMC9934420; doi:10.1371/journal.pone.0281807)
Supplement: S5 File — (ZIP) [file pone.0281807.s005.zip › Taillard_specification/swv12.txt]

50	10
92	49	93	48	1	52	57	16	6	6
82	25	69	86	54	15	31	5	6	18
31	26	46	49	48	74	82	47	93	91
34	37	82	25	43	11	71	55	34	77
22	91	54	49	97	2	46	98	27	89
46	70	3	44	24	65	60	94	58	22
53	99	80	74	29	72	54	98	60	69
96	87	36	57	7	36	26	94	47	70
5	47	59	57	28	24	79	19	44	35
96	4	60	43	39	97	2	81	89	91
23	74	98	24	75	57	93	74	10	44
36	5	36	49	90	62	74	4	85	53
44	47	75	81	30	42	100	81	29	31
2	18	88	27	5	36	30	51	51	31
21	57	100	100	59	77	21	98	38	84
97	72	70	99	42	94	59	90	78	13
16	19	70	7	74	7	50	74	46	88
45	91	28	52	12	45	7	15	22	31
56	3	8	25	90	99	22	65	51	31
23	28	49	5	17	40	30	62	65	84
88	86	8	41	12	67	77	94	80	11
81	42	19	100	10	23	71	18	93	36
74	73	63	9	51	39	7	96	81	22
1	44	66	19	65	10	23	26	76	77
54	18	99	79	22	2	42	54	90	28
16	1	28	54	97	71	53	32	26	28
82	5	18	71	50	41	62	89	93	54
63	59	42	74	32	50	21	29	83	64
29	76	6	44	4	81	29	95	66	89
55	84	36	42	64	81	85	76	4	16
100	46	69	41	3	18	41	94	97	30
34	35	18	58	98	78	17	53	85	86
68	89	99	3	92	10	52	30	66	69
21	65	19	14	76	84	45	24	54	73
47	68	87	92	96	29	90	29	39	100
35	60	61	61	72	57	94	77	1	53
85	38	79	43	71	44	87	61	51	37
100	33	94	59	25	88	50	19	4	66
8	85	80	75	1	17	32	60	30	57
25	98	94	49	34	37	80	50	25	72
51	49	53	7	73	96	19	41	55	42
57	86	1	61	66	28	56	68	21	65
98	100	47	28	4	34	55	32	72	66
2	74	20	39	63	88	3	22	8	73
44	1	52	43	4	36	75	58	61	38
21	6	32	74	57	72	10	34	91	94
26	59	53	45	23	55	12	34	98	43
4	53	57	95	6	30	1	92	20	86
98	77	65	51	85	23	79	30	41	17
58	43	14	74	64	37	78	33	42	80
1	5	2	4	3	8	7	10	6	9
5	4	3	2	1	7	6	10	8	9
1	2	4	3	5	9	8	6	10	7
1	5	2	4	3	7	10	6	8	9
5	1	4	3	2	10	8	6	7	9
3	4	2	1	5	10	7	6	9	8
4	1	2	3	5	7	8	6	9	10
4	2	1	3	5	9	10	6	7	8
4	3	2	1	5	10	9	7	6	8
1	2	4	3	5	8	6	10	7	9
3	5	4	1	2	10	9	7	6	8
4	5	3	1	2	9	6	10	7	8
3	2	4	5	1	8	9	10	7	6
2	1	4	3	5	6	8	7	9	10
2	1	4	3	5	9	8	6	7	10
5	3	2	4	1	7	6	10	9	8
4	3	2	1	5	7	6	10	9	8
4	5	3	1	2	6	7	8	10	9
4	3	2	5	1	9	7	10	8	6
1	4	2	3	5	8	10	6	9	7
3	1	5	2	4	7	10	6	8	9
5	4	1	3	2	6	10	9	7	8
5	3	4	2	1	9	8	7	6	10
2	4	1	5	3	8	7	9	10	6
2	3	5	1	4	6	7	9	8	10
4	5	2	1	3	6	7	9	8	10
1	4	3	5	2	6	8	10	7	9
3	4	1	2	5	6	7	8	9	10
5	3	2	4	1	10	6	8	9	7
4	5	2	1	3	6	9	7	8	10
5	1	2	4	3	7	6	8	9	10
4	5	3	2	1	10	9	6	7	8
5	3	2	1	4	6	7	8	9	10
1	4	5	3	2	10	7	6	9	8
5	1	3	4	2	7	6	9	8	10
3	1	5	2	4	10	9	6	8	7
4	3	1	5	2	7	6	9	8	10
2	3	4	1	5	6	10	7	9	8
3	1	2	5	4	8	10	7	6	9
5	3	2	4	1	10	8	7	9	6
4	5	2	3	1	7	8	10	6	9
1	2	3	5	4	7	6	8	9	10
3	2	1	5	4	8	10	6	7	9
5	1	3	2	4	6	10	8	7	9
3	1	4	2	5	7	10	9	6	8
3	5	4	2	1	6	9	10	7	8
5	1	4	2	3	6	9	8	7	10
3	2	5	4	1	7	9	8	10	6
2	3	4	5	1	8	7	6	9	10
5	3	4	1	2	8	9	7	10	6
