# Supplementary material for: A product-driven system with an evolutionary algorithm to increase flexibility in planning a job shop
Source: PLoS One. 2023 Feb 16;18(2):e0281807. doi: 10.1371/journal.pone.0281807 (PMC9934420; doi:10.1371/journal.pone.0281807)
Supplement: S5 File — (ZIP) [file pone.0281807.s005.zip › swv13.txt]

50	10
4	68	1	39	2	79	0	72	3	65	5	82	7	33	6	82	8	66	9	55
2	14	3	45	0	18	4	72	1	27	7	57	6	90	8	19	9	19	5	50
4	25	1	77	0	64	3	18	2	19	8	27	6	97	9	81	7	65	5	11
3	70	0	29	2	31	1	39	4	62	8	12	9	2	5	91	7	98	6	91
2	90	4	51	3	38	1	27	0	29	6	67	8	95	9	60	7	86	5	64
4	90	0	55	3	69	1	76	2	97	7	94	5	57	8	65	9	80	6	24
1	23	4	13	0	90	3	24	2	41	8	69	7	8	5	81	6	94	9	76
3	19	1	37	0	16	4	4	2	68	6	45	8	79	9	4	7	30	5	33
2	36	0	76	3	97	4	71	1	19	9	87	6	97	8	64	5	84	7	43
2	20	1	77	0	71	3	73	4	47	7	88	5	100	9	16	8	69	6	77
3	55	4	96	0	8	2	61	1	40	8	46	7	29	9	71	5	89	6	59
2	21	0	18	3	37	4	97	1	59	7	79	6	2	5	80	8	85	9	59
4	19	1	83	2	1	0	95	3	48	9	37	7	59	5	56	8	57	6	81
0	8	1	60	4	91	3	85	2	27	9	39	5	31	6	62	7	94	8	12
4	2	3	10	0	17	1	38	2	96	6	21	9	81	8	64	5	76	7	46
2	46	1	4	4	25	3	41	0	11	5	96	9	56	6	10	7	25	8	32
0	21	1	77	4	22	2	72	3	53	9	28	7	23	5	2	8	52	6	83
3	9	4	37	0	2	2	74	1	15	8	26	5	83	6	90	7	51	9	80
3	6	1	7	0	57	2	4	4	56	7	11	5	57	8	12	6	94	9	29
1	40	2	93	3	65	4	66	0	96	9	5	7	32	8	85	5	93	6	94
1	38	2	19	4	22	0	73	3	7	5	63	8	28	6	23	9	11	7	84
1	96	4	10	0	29	3	59	2	94	5	26	7	22	8	52	6	37	9	50
1	38	3	31	2	76	0	8	4	8	6	50	5	95	8	5	9	25	7	62
0	15	2	84	4	100	3	76	1	66	7	56	5	95	8	94	6	56	9	85
3	73	2	38	1	84	0	42	4	37	5	16	7	24	9	59	6	60	8	23
3	43	1	79	0	80	2	44	4	65	5	81	7	7	8	93	6	55	9	34
2	8	4	2	0	12	3	55	1	60	9	91	6	6	5	83	8	31	7	91
0	8	4	46	3	47	2	57	1	47	9	55	8	74	7	98	6	54	5	51
2	56	4	90	1	41	0	35	3	62	7	4	5	15	9	89	6	73	8	66
0	2	4	39	3	44	1	68	2	54	7	7	8	76	9	29	5	90	6	53
2	34	0	94	3	1	1	23	4	45	8	83	7	84	5	49	6	67	9	49
4	4	2	70	1	19	0	19	3	92	5	70	7	33	9	50	8	82	6	48
4	64	2	76	0	70	3	83	1	91	7	98	8	37	5	3	9	75	6	92
3	96	1	17	0	20	4	13	2	28	7	21	9	65	5	87	6	54	8	98
0	68	4	40	3	98	2	90	1	38	7	45	8	21	5	9	9	3	6	47
0	58	4	19	2	16	3	74	1	32	9	32	5	58	6	93	7	1	8	80
0	32	2	99	1	95	3	2	4	8	9	55	6	32	8	26	5	6	7	68
3	7	4	45	2	19	0	97	1	56	7	22	9	72	8	98	5	59	6	20
2	97	4	98	3	43	0	28	1	23	5	3	8	75	9	43	7	58	6	71
3	31	0	88	2	88	1	82	4	65	5	53	9	15	7	68	6	60	8	99
4	4	0	100	2	95	1	11	3	28	5	80	7	25	9	87	6	25	8	9
0	75	3	10	4	59	2	80	1	60	5	75	8	87	6	33	9	10	7	31
0	54	3	6	4	7	1	72	2	49	7	72	8	64	6	32	9	86	5	69
4	15	3	19	1	18	0	84	2	96	9	71	8	64	6	38	5	58	7	62
1	32	4	80	2	83	3	83	0	50	5	81	7	82	9	33	8	10	6	55
0	65	4	95	3	84	2	64	1	18	9	27	6	70	7	74	5	87	8	68
1	50	2	49	0	96	3	1	4	89	8	42	5	88	9	91	6	64	7	3
3	44	0	91	1	5	2	100	4	77	6	20	5	13	7	25	9	71	8	71
0	86	4	91	1	19	2	69	3	71	5	13	8	87	6	98	9	43	7	13
4	8	0	60	3	31	2	93	1	8	9	1	7	19	6	8	5	85	8	24
