# Supplementary material for: A product-driven system with an evolutionary algorithm to increase flexibility in planning a job shop
Source: PLoS One. 2023 Feb 16;18(2):e0281807. doi: 10.1371/journal.pone.0281807 (PMC9934420; doi:10.1371/journal.pone.0281807)
Supplement: S5 File — (ZIP) [file pone.0281807.s005.zip › Taillard_specification/swv13.txt]

50	10
68	39	79	72	65	82	33	82	66	55
14	45	18	72	27	57	90	19	19	50
25	77	64	18	19	27	97	81	65	11
70	29	31	39	62	12	2	91	98	91
90	51	38	27	29	67	95	60	86	64
90	55	69	76	97	94	57	65	80	24
23	13	90	24	41	69	8	81	94	76
19	37	16	4	68	45	79	4	30	33
36	76	97	71	19	87	97	64	84	43
20	77	71	73	47	88	100	16	69	77
55	96	8	61	40	46	29	71	89	59
21	18	37	97	59	79	2	80	85	59
19	83	1	95	48	37	59	56	57	81
8	60	91	85	27	39	31	62	94	12
2	10	17	38	96	21	81	64	76	46
46	4	25	41	11	96	56	10	25	32
21	77	22	72	53	28	23	2	52	83
9	37	2	74	15	26	83	90	51	80
6	7	57	4	56	11	57	12	94	29
40	93	65	66	96	5	32	85	93	94
38	19	22	73	7	63	28	23	11	84
96	10	29	59	94	26	22	52	37	50
38	31	76	8	8	50	95	5	25	62
15	84	100	76	66	56	95	94	56	85
73	38	84	42	37	16	24	59	60	23
43	79	80	44	65	81	7	93	55	34
8	2	12	55	60	91	6	83	31	91
8	46	47	57	47	55	74	98	54	51
56	90	41	35	62	4	15	89	73	66
2	39	44	68	54	7	76	29	90	53
34	94	1	23	45	83	84	49	67	49
4	70	19	19	92	70	33	50	82	48
64	76	70	83	91	98	37	3	75	92
96	17	20	13	28	21	65	87	54	98
68	40	98	90	38	45	21	9	3	47
58	19	16	74	32	32	58	93	1	80
32	99	95	2	8	55	32	26	6	68
7	45	19	97	56	22	72	98	59	20
97	98	43	28	23	3	75	43	58	71
31	88	88	82	65	53	15	68	60	99
4	100	95	11	28	80	25	87	25	9
75	10	59	80	60	75	87	33	10	31
54	6	7	72	49	72	64	32	86	69
15	19	18	84	96	71	64	38	58	62
32	80	83	83	50	81	82	33	10	55
65	95	84	64	18	27	70	74	87	68
50	49	96	1	89	42	88	91	64	3
44	91	5	100	77	20	13	25	71	71
86	91	19	69	71	13	87	98	43	13
8	60	31	93	8	1	19	8	85	24
5	2	3	1	4	6	8	7	9	10
3	4	1	5	2	8	7	9	10	6
5	2	1	4	3	9	7	10	8	6
4	1	3	2	5	9	10	6	8	7
3	5	4	2	1	7	9	10	8	6
5	1	4	2	3	8	6	9	10	7
2	5	1	4	3	9	8	6	7	10
4	2	1	5	3	7	9	10	8	6
3	1	4	5	2	10	7	9	6	8
3	2	1	4	5	8	6	10	9	7
4	5	1	3	2	9	8	10	6	7
3	1	4	5	2	8	7	6	9	10
5	2	3	1	4	10	8	6	9	7
1	2	5	4	3	10	6	7	8	9
5	4	1	2	3	7	10	9	6	8
3	2	5	4	1	6	10	7	8	9
1	2	5	3	4	10	8	6	9	7
4	5	1	3	2	9	6	7	8	10
4	2	1	3	5	8	6	9	7	10
2	3	4	5	1	10	8	9	6	7
2	3	5	1	4	6	9	7	10	8
2	5	1	4	3	6	8	9	7	10
2	4	3	1	5	7	6	9	10	8
1	3	5	4	2	8	6	9	7	10
4	3	2	1	5	6	8	10	7	9
4	2	1	3	5	6	8	9	7	10
3	5	1	4	2	10	7	6	9	8
1	5	4	3	2	10	9	8	7	6
3	5	2	1	4	8	6	10	7	9
1	5	4	2	3	8	9	10	6	7
3	1	4	2	5	9	8	6	7	10
5	3	2	1	4	6	8	10	9	7
5	3	1	4	2	8	9	6	10	7
4	2	1	5	3	8	10	6	7	9
1	5	4	3	2	8	9	6	10	7
1	5	3	4	2	10	6	7	8	9
1	3	2	4	5	10	7	9	6	8
4	5	3	1	2	8	10	9	6	7
3	5	4	1	2	6	9	10	8	7
4	1	3	2	5	6	10	8	7	9
5	1	3	2	4	6	8	10	7	9
1	4	5	3	2	6	9	7	10	8
1	4	5	2	3	8	9	7	10	6
5	4	2	1	3	10	9	7	6	8
2	5	3	4	1	6	8	10	9	7
1	5	4	3	2	10	7	8	6	9
2	3	1	4	5	9	6	10	7	8
4	1	2	3	5	7	6	8	10	9
1	5	2	3	4	6	9	7	10	8
5	1	4	3	2	10	8	7	6	9
