# Supplementary material for: A product-driven system with an evolutionary algorithm to increase flexibility in planning a job shop
Source: PLoS One. 2023 Feb 16;18(2):e0281807. doi: 10.1371/journal.pone.0281807 (PMC9934420; doi:10.1371/journal.pone.0281807)
Supplement: S5 File — (ZIP) [file pone.0281807.s005.zip › Taillard_specification/swv14.txt]

50	10
69	37	64	1	65	34	67	43	72	79
11	7	68	43	52	29	71	81	12	36
90	29	1	1	14	38	13	21	41	97
46	26	83	36	20	4	23	65	56	42
46	39	92	53	62	68	65	74	87	46
13	44	43	67	75	5	94	95	28	85
1	99	36	86	65	32	17	71	15	61
18	63	15	59	33	95	63	85	34	3
13	25	82	23	26	22	35	16	24	41
1	7	21	73	39	32	77	29	89	21
53	27	55	16	64	78	32	60	20	20
71	54	21	20	23	40	99	61	94	71
76	72	91	75	7	53	32	71	63	53
12	3	35	64	30	94	67	31	79	14
63	28	87	89	52	2	21	92	44	37
79	65	35	78	17	90	54	91	57	23
20	93	61	76	23	10	34	20	87	77
37	17	92	30	59	47	7	45	13	60
90	74	46	36	2	9	83	90	88	39
83	85	20	88	94	14	16	62	53	9
4	16	64	60	79	37	49	67	95	5
32	86	5	66	77	15	68	40	1	4
2	48	23	25	58	55	14	21	85	27
71	92	99	56	81	79	66	42	47	43
77	85	72	19	71	34	9	14	62	58
38	3	61	98	76	14	56	26	43	44
68	54	62	93	22	57	79	19	77	45
62	96	56	68	24	41	19	2	73	50
86	53	3	89	37	100	59	23	19	35
90	94	21	78	85	94	90	28	92	56
85	97	8	27	86	26	5	96	68	57
58	4	49	1	79	10	44	87	16	13
85	24	23	41	59	20	52	58	75	77
47	89	68	88	17	48	84	100	92	47
30	1	61	20	73	78	41	52	43	74
11	58	66	67	18	42	88	49	62	71
5	51	67	20	11	37	42	25	57	1
58	83	9	68	21	28	77	19	32	66
85	58	65	80	50	79	43	29	9	18
74	29	11	23	34	84	57	77	83	82
6	67	97	66	21	90	46	12	17	96
34	5	13	100	12	63	59	75	91	89
30	66	33	70	16	80	58	8	86	66
55	46	1	77	19	85	32	59	37	69
3	16	48	8	51	72	19	58	59	94
30	23	92	18	19	32	57	50	64	27
18	72	92	6	67	100	32	14	51	55
48	87	96	58	83	77	26	77	72	86
80	5	50	65	85	88	47	33	50	75
78	96	80	5	99	58	38	29	69	44
5	1	4	2	3	10	6	9	8	7
2	1	4	5	3	7	10	8	9	6
5	4	2	3	1	9	6	10	8	7
2	1	5	3	4	10	9	8	6	7
5	1	3	4	2	10	8	9	7	6
5	2	4	3	1	7	10	6	8	9
2	3	5	4	1	9	6	8	7	10
3	5	4	1	2	8	6	7	9	10
5	3	1	4	2	8	10	9	7	6
4	2	1	3	5	7	8	6	9	10
2	4	5	1	3	6	10	9	8	7
2	3	4	1	5	10	6	8	7	9
3	5	4	1	2	7	9	8	6	10
3	2	5	1	4	6	9	8	7	10
5	2	4	1	3	9	10	8	7	6
1	2	5	4	3	9	6	10	8	7
4	2	5	1	3	6	9	8	10	7
1	3	2	5	4	6	9	8	7	10
5	4	1	3	2	7	6	9	8	10
4	1	3	5	2	7	6	8	10	9
1	5	3	2	4	6	7	8	10	9
4	1	2	5	3	8	6	10	9	7
1	2	5	4	3	10	8	9	7	6
2	5	4	3	1	8	7	10	9	6
2	5	4	3	1	6	8	10	7	9
5	1	3	4	2	6	10	9	8	7
2	5	1	3	4	7	8	10	6	9
3	2	5	1	4	6	7	8	9	10
3	1	4	2	5	8	6	10	7	9
4	5	1	3	2	6	7	9	10	8
5	3	1	4	2	10	8	9	6	7
1	4	5	3	2	9	7	10	6	8
4	1	5	2	3	9	7	6	10	8
1	2	3	5	4	7	9	10	6	8
2	1	4	5	3	9	8	10	6	7
1	5	4	3	2	9	8	10	6	7
5	3	4	2	1	8	7	9	10	6
1	5	3	4	2	7	10	6	8	9
4	3	1	2	5	8	6	9	10	7
4	3	1	2	5	8	9	6	7	10
3	5	1	4	2	9	10	7	6	8
5	2	3	1	4	9	8	6	7	10
2	3	1	4	5	7	6	9	8	10
4	1	3	2	5	8	10	7	6	9
3	1	2	5	4	8	7	9	10	6
4	5	2	1	3	10	7	6	8	9
3	1	5	2	4	9	7	10	6	8
5	1	2	3	4	9	6	8	10	7
2	5	1	4	3	8	6	7	9	10
2	1	5	4	3	10	6	8	9	7
