# Supplementary material for: A product-driven system with an evolutionary algorithm to increase flexibility in planning a job shop
Source: PLoS One. 2023 Feb 16;18(2):e0281807. doi: 10.1371/journal.pone.0281807 (PMC9934420; doi:10.1371/journal.pone.0281807)
Supplement: S5 File — (ZIP) [file pone.0281807.s005.zip › swv15.txt]

50	10
2	93	4	40	0	1	3	77	1	77	5	16	9	74	8	11	6	51	7	92
0	92	4	80	1	76	3	59	2	70	5	86	9	17	6	78	7	30	8	93
1	44	2	92	3	96	4	77	0	53	9	10	7	49	5	84	8	59	6	14
1	60	2	19	3	76	0	73	4	85	7	13	8	93	5	68	9	50	6	78
2	20	0	24	3	41	1	2	4	4	9	44	7	79	8	81	5	16	6	39
3	41	2	35	1	32	4	18	0	15	8	98	6	29	5	19	7	14	9	26
1	59	0	45	4	53	3	44	2	98	5	84	6	23	7	45	8	39	9	89
1	30	4	51	3	25	0	51	2	84	6	60	5	45	7	89	8	25	9	97
0	47	3	18	2	40	4	62	1	58	5	36	7	93	8	77	9	90	6	15
3	33	1	68	0	41	4	72	2	20	6	69	7	47	5	22	9	47	8	22
2	28	1	100	4	20	0	35	3	26	5	24	9	41	6	42	7	100	8	32
0	65	2	12	4	53	3	93	1	40	8	18	7	23	5	60	6	89	9	53
0	58	1	60	4	97	3	31	2	50	9	85	5	64	7	38	6	85	8	35
3	64	0	58	1	49	2	45	4	9	8	49	6	22	5	99	9	15	7	7
0	10	4	85	3	72	2	37	1	77	5	70	7	45	9	8	6	83	8	57
4	93	0	87	1	87	2	18	3	4	8	78	5	67	9	20	6	17	7	35
4	72	0	56	3	57	2	15	1	45	6	41	5	40	9	85	8	32	7	81
0	36	3	63	4	79	2	32	1	5	6	25	7	86	9	91	5	21	8	35
2	83	4	29	0	9	1	38	3	73	7	50	9	99	5	18	8	29	6	41
0	100	3	29	2	60	4	63	1	64	8	71	6	35	5	26	9	9	7	22
1	81	0	60	3	62	4	48	2	68	7	28	5	69	8	92	6	79	9	10
0	40	4	80	1	41	2	10	3	68	8	28	9	51	7	33	6	82	5	25
4	30	2	12	0	35	3	17	1	70	9	29	7	18	8	93	6	94	5	37
1	36	2	41	3	27	4	36	0	78	7	64	6	88	5	25	9	92	8	66
2	65	3	27	4	74	0	32	1	40	5	88	8	73	6	92	7	83	9	42
0	48	1	85	2	92	4	95	3	61	8	72	9	76	5	58	7	11	6	89
3	84	2	50	0	70	4	24	1	42	9	55	5	100	6	70	7	4	8	68
0	95	4	41	2	11	3	98	1	85	5	64	6	8	7	26	8	6	9	6
0	84	2	49	1	17	3	69	4	55	8	75	6	45	9	38	7	59	5	28
2	48	0	29	4	1	1	64	3	41	5	23	7	64	9	31	6	56	8	12
2	81	4	25	3	33	0	22	1	50	5	74	9	56	8	33	7	85	6	83
1	62	4	25	0	21	2	20	3	8	6	36	9	9	5	91	8	90	7	49
1	43	0	16	2	91	3	96	4	24	5	11	9	91	7	41	8	35	6	66
1	91	2	20	4	44	0	42	3	87	9	57	6	15	5	38	8	42	7	89
0	33	3	95	4	68	2	22	1	80	7	53	8	13	9	70	5	22	6	69
0	15	3	47	1	24	2	31	4	41	8	14	9	28	7	59	5	52	6	39
2	95	0	42	4	5	1	57	3	67	6	30	9	21	8	70	5	9	7	20
2	54	0	15	1	20	3	64	4	83	9	40	7	6	5	89	6	91	8	48
0	22	4	27	1	77	3	25	2	16	8	72	9	61	6	75	7	4	5	19
3	68	1	82	2	16	0	83	4	2	7	10	8	88	5	41	9	21	6	66
1	64	0	76	2	85	3	71	4	97	5	97	7	8	6	40	8	70	9	35
0	94	1	45	2	94	4	84	3	44	8	41	5	30	7	47	6	19	9	22
2	23	1	10	0	82	3	93	4	90	8	67	7	9	9	18	5	22	6	87
0	75	2	27	4	97	3	9	1	57	9	14	5	50	7	31	8	62	6	23
1	42	3	41	2	35	0	75	4	18	9	65	7	38	6	38	8	51	5	56
4	72	1	63	0	33	2	27	3	41	5	52	7	42	9	10	6	14	8	71
2	91	1	89	0	44	4	91	3	26	6	49	5	22	8	31	9	69	7	5
3	42	1	34	0	4	4	34	2	16	6	86	7	25	8	99	5	67	9	25
4	34	1	93	0	26	3	81	2	9	7	96	8	79	9	68	5	76	6	10
3	19	1	47	4	13	2	98	0	32	7	12	9	45	6	52	8	49	5	34
