# Supplementary material for: A product-driven system with an evolutionary algorithm to increase flexibility in planning a job shop
Source: PLoS One. 2023 Feb 16;18(2):e0281807. doi: 10.1371/journal.pone.0281807 (PMC9934420; doi:10.1371/journal.pone.0281807)
Supplement: S5 File — (ZIP) [file pone.0281807.s005.zip › Taillard_specification/swv15.txt]

50	10
93	40	1	77	77	16	74	11	51	92
92	80	76	59	70	86	17	78	30	93
44	92	96	77	53	10	49	84	59	14
60	19	76	73	85	13	93	68	50	78
20	24	41	2	4	44	79	81	16	39
41	35	32	18	15	98	29	19	14	26
59	45	53	44	98	84	23	45	39	89
30	51	25	51	84	60	45	89	25	97
47	18	40	62	58	36	93	77	90	15
33	68	41	72	20	69	47	22	47	22
28	100	20	35	26	24	41	42	100	32
65	12	53	93	40	18	23	60	89	53
58	60	97	31	50	85	64	38	85	35
64	58	49	45	9	49	22	99	15	7
10	85	72	37	77	70	45	8	83	57
93	87	87	18	4	78	67	20	17	35
72	56	57	15	45	41	40	85	32	81
36	63	79	32	5	25	86	91	21	35
83	29	9	38	73	50	99	18	29	41
100	29	60	63	64	71	35	26	9	22
81	60	62	48	68	28	69	92	79	10
40	80	41	10	68	28	51	33	82	25
30	12	35	17	70	29	18	93	94	37
36	41	27	36	78	64	88	25	92	66
65	27	74	32	40	88	73	92	83	42
48	85	92	95	61	72	76	58	11	89
84	50	70	24	42	55	100	70	4	68
95	41	11	98	85	64	8	26	6	6
84	49	17	69	55	75	45	38	59	28
48	29	1	64	41	23	64	31	56	12
81	25	33	22	50	74	56	33	85	83
62	25	21	20	8	36	9	91	90	49
43	16	91	96	24	11	91	41	35	66
91	20	44	42	87	57	15	38	42	89
33	95	68	22	80	53	13	70	22	69
15	47	24	31	41	14	28	59	52	39
95	42	5	57	67	30	21	70	9	20
54	15	20	64	83	40	6	89	91	48
22	27	77	25	16	72	61	75	4	19
68	82	16	83	2	10	88	41	21	66
64	76	85	71	97	97	8	40	70	35
94	45	94	84	44	41	30	47	19	22
23	10	82	93	90	67	9	18	22	87
75	27	97	9	57	14	50	31	62	23
42	41	35	75	18	65	38	38	51	56
72	63	33	27	41	52	42	10	14	71
91	89	44	91	26	49	22	31	69	5
42	34	4	34	16	86	25	99	67	25
34	93	26	81	9	96	79	68	76	10
19	47	13	98	32	12	45	52	49	34
3	5	1	4	2	6	10	9	7	8
1	5	2	4	3	6	10	7	8	9
2	3	4	5	1	10	8	6	9	7
2	3	4	1	5	8	9	6	10	7
3	1	4	2	5	10	8	9	6	7
4	3	2	5	1	9	7	6	8	10
2	1	5	4	3	6	7	8	9	10
2	5	4	1	3	7	6	8	9	10
1	4	3	5	2	6	8	9	10	7
4	2	1	5	3	7	8	6	10	9
3	2	5	1	4	6	10	7	8	9
1	3	5	4	2	9	8	6	7	10
1	2	5	4	3	10	6	8	7	9
4	1	2	3	5	9	7	6	10	8
1	5	4	3	2	6	8	10	7	9
5	1	2	3	4	9	6	10	7	8
5	1	4	3	2	7	6	10	9	8
1	4	5	3	2	7	8	10	6	9
3	5	1	2	4	8	10	6	9	7
1	4	3	5	2	9	7	6	10	8
2	1	4	5	3	8	6	9	7	10
1	5	2	3	4	9	10	8	7	6
5	3	1	4	2	10	8	9	7	6
2	3	4	5	1	8	7	6	10	9
3	4	5	1	2	6	9	7	8	10
1	2	3	5	4	9	10	6	8	7
4	3	1	5	2	10	6	7	8	9
1	5	3	4	2	6	7	8	9	10
1	3	2	4	5	9	7	10	8	6
3	1	5	2	4	6	8	10	7	9
3	5	4	1	2	6	10	9	8	7
2	5	1	3	4	7	10	6	9	8
2	1	3	4	5	6	10	8	9	7
2	3	5	1	4	10	7	6	9	8
1	4	5	3	2	8	9	10	6	7
1	4	2	3	5	9	10	8	6	7
3	1	5	2	4	7	10	9	6	8
3	1	2	4	5	10	8	6	7	9
1	5	2	4	3	9	10	7	8	6
4	2	3	1	5	8	9	6	10	7
2	1	3	4	5	6	8	7	9	10
1	2	3	5	4	9	6	8	7	10
3	2	1	4	5	9	8	10	6	7
1	3	5	4	2	10	6	8	9	7
2	4	3	1	5	10	8	7	9	6
5	2	1	3	4	6	8	10	7	9
3	2	1	5	4	7	6	9	10	8
4	2	1	5	3	7	8	9	6	10
5	2	1	4	3	8	9	10	6	7
4	2	5	3	1	8	10	7	9	6
