# Supplementary material for: A product-driven system with an evolutionary algorithm to increase flexibility in planning a job shop
Source: PLoS One. 2023 Feb 16;18(2):e0281807. doi: 10.1371/journal.pone.0281807 (PMC9934420; doi:10.1371/journal.pone.0281807)
Supplement: S5 File — (ZIP) [file pone.0281807.s005.zip › swv16.txt]

50	10
1	55	3	46	5	71	8	29	0	47	2	12	7	57	4	79	6	91	9	30
2	96	6	94	8	98	0	55	3	10	1	95	5	95	7	37	9	82	4	2
6	43	3	93	8	30	2	41	0	23	1	60	7	14	4	15	5	42	9	56
0	45	6	85	2	59	7	76	1	93	9	62	4	33	8	46	5	33	3	35
2	45	3	36	8	11	6	96	7	96	1	8	0	75	5	6	4	13	9	2
9	51	7	75	0	4	3	13	5	12	1	4	2	38	6	30	4	42	8	28
9	58	4	33	6	77	2	11	3	37	8	64	5	94	7	89	1	96	0	93
6	37	3	67	0	88	9	92	8	19	4	27	7	46	1	58	2	60	5	55
4	60	2	88	0	23	5	69	8	60	1	32	7	4	6	56	9	25	3	14
2	98	5	56	1	68	6	63	7	61	3	78	8	45	0	62	4	31	9	70
7	66	8	80	0	18	3	97	9	47	5	38	1	26	2	8	6	90	4	90
0	16	7	6	4	53	6	86	5	81	8	49	3	90	2	57	1	34	9	56
2	69	8	65	5	20	4	15	1	61	3	71	6	71	9	58	0	24	7	71
4	84	5	20	9	58	0	55	8	98	2	75	7	46	3	81	1	71	6	46
5	6	6	58	7	90	1	54	9	73	0	92	4	39	3	23	2	100	8	18
2	32	5	58	6	97	1	49	3	61	0	69	8	2	4	3	9	32	7	46
0	78	7	14	4	98	3	26	8	25	9	45	6	12	2	98	1	99	5	69
2	50	1	95	4	82	9	25	0	68	8	83	5	36	7	78	3	35	6	27
6	29	7	20	8	55	4	14	2	66	5	52	0	75	9	63	1	93	3	64
1	11	0	18	9	42	4	81	7	2	2	39	3	83	6	11	5	38	8	52
4	11	8	99	9	2	7	10	3	91	5	83	6	61	0	21	2	69	1	8
9	11	7	65	1	14	2	85	3	5	8	5	5	11	4	47	6	67	0	41
9	60	7	9	8	16	2	4	5	34	6	2	4	30	1	32	0	51	3	51
9	31	2	41	1	13	6	28	5	97	3	8	7	42	4	95	8	46	0	93
4	1	6	91	8	49	3	75	1	19	7	100	0	58	2	14	5	34	9	82
3	28	5	68	9	30	7	68	1	10	6	20	8	47	4	51	0	44	2	32
9	86	3	9	1	80	0	89	5	93	4	12	8	13	7	10	6	18	2	4
0	22	5	12	8	95	4	24	3	30	1	81	2	21	7	28	9	100	6	27
1	87	0	68	2	64	3	33	7	59	5	95	6	1	9	14	8	82	4	43
2	14	6	98	0	86	1	85	8	85	5	12	4	99	7	8	3	21	9	7
5	47	9	90	0	88	1	52	8	43	4	62	7	33	3	51	6	97	2	22
2	59	7	26	4	76	0	26	3	71	8	59	1	73	9	70	5	57	6	10
6	92	2	10	9	45	0	11	1	53	3	35	8	76	4	83	7	55	5	79
9	96	4	3	3	92	7	67	6	60	8	35	5	70	0	52	2	39	1	94
4	65	0	17	9	26	7	46	5	81	1	42	2	64	6	46	3	96	8	59
9	6	3	21	8	46	0	82	2	74	5	56	7	94	6	83	4	63	1	21
6	89	5	23	8	78	2	33	9	4	7	97	3	60	1	29	0	79	4	93
0	46	1	46	4	20	7	91	2	76	9	83	3	14	6	61	5	84	8	76
7	82	8	43	6	76	1	36	0	27	9	93	5	71	4	81	2	45	3	62
7	51	9	27	5	12	6	52	4	85	8	66	0	100	3	44	2	82	1	36
3	75	7	13	6	63	1	78	4	1	8	60	2	24	5	10	9	56	0	3
5	48	4	32	2	82	0	1	1	2	7	35	3	16	9	67	8	74	6	39
7	24	0	8	8	96	3	59	2	41	4	23	1	37	9	4	5	69	6	27
1	23	9	3	2	85	6	93	5	18	7	47	0	96	8	6	4	60	3	3
6	99	2	14	9	16	3	81	8	89	1	53	7	86	4	39	5	3	0	87
5	67	8	53	0	77	4	69	2	55	3	78	6	95	1	76	7	2	9	71
1	5	6	89	0	37	3	88	7	20	9	4	4	77	8	27	5	31	2	47
1	66	2	55	4	15	7	35	3	76	9	91	6	35	5	37	8	54	0	33
3	79	5	2	6	17	1	65	7	27	8	53	4	52	9	35	0	23	2	59
9	100	0	55	5	14	2	86	4	69	3	87	8	46	1	3	6	89	7	100
