# Supplementary material for: A product-driven system with an evolutionary algorithm to increase flexibility in planning a job shop
Source: PLoS One. 2023 Feb 16;18(2):e0281807. doi: 10.1371/journal.pone.0281807 (PMC9934420; doi:10.1371/journal.pone.0281807)
Supplement: S5 File — (ZIP) [file pone.0281807.s005.zip › Taillard_specification/swv16.txt]

50	10
55	46	71	29	47	12	57	79	91	30
96	94	98	55	10	95	95	37	82	2
43	93	30	41	23	60	14	15	42	56
45	85	59	76	93	62	33	46	33	35
45	36	11	96	96	8	75	6	13	2
51	75	4	13	12	4	38	30	42	28
58	33	77	11	37	64	94	89	96	93
37	67	88	92	19	27	46	58	60	55
60	88	23	69	60	32	4	56	25	14
98	56	68	63	61	78	45	62	31	70
66	80	18	97	47	38	26	8	90	90
16	6	53	86	81	49	90	57	34	56
69	65	20	15	61	71	71	58	24	71
84	20	58	55	98	75	46	81	71	46
6	58	90	54	73	92	39	23	100	18
32	58	97	49	61	69	2	3	32	46
78	14	98	26	25	45	12	98	99	69
50	95	82	25	68	83	36	78	35	27
29	20	55	14	66	52	75	63	93	64
11	18	42	81	2	39	83	11	38	52
11	99	2	10	91	83	61	21	69	8
11	65	14	85	5	5	11	47	67	41
60	9	16	4	34	2	30	32	51	51
31	41	13	28	97	8	42	95	46	93
1	91	49	75	19	100	58	14	34	82
28	68	30	68	10	20	47	51	44	32
86	9	80	89	93	12	13	10	18	4
22	12	95	24	30	81	21	28	100	27
87	68	64	33	59	95	1	14	82	43
14	98	86	85	85	12	99	8	21	7
47	90	88	52	43	62	33	51	97	22
59	26	76	26	71	59	73	70	57	10
92	10	45	11	53	35	76	83	55	79
96	3	92	67	60	35	70	52	39	94
65	17	26	46	81	42	64	46	96	59
6	21	46	82	74	56	94	83	63	21
89	23	78	33	4	97	60	29	79	93
46	46	20	91	76	83	14	61	84	76
82	43	76	36	27	93	71	81	45	62
51	27	12	52	85	66	100	44	82	36
75	13	63	78	1	60	24	10	56	3
48	32	82	1	2	35	16	67	74	39
24	8	96	59	41	23	37	4	69	27
23	3	85	93	18	47	96	6	60	3
99	14	16	81	89	53	86	39	3	87
67	53	77	69	55	78	95	76	2	71
5	89	37	88	20	4	77	27	31	47
66	55	15	35	76	91	35	37	54	33
79	2	17	65	27	53	52	35	23	59
100	55	14	86	69	87	46	3	89	100
2	4	6	9	1	3	8	5	7	10
3	7	9	1	4	2	6	8	10	5
7	4	9	3	1	2	8	5	6	10
1	7	3	8	2	10	5	9	6	4
3	4	9	7	8	2	1	6	5	10
10	8	1	4	6	2	3	7	5	9
10	5	7	3	4	9	6	8	2	1
7	4	1	10	9	5	8	2	3	6
5	3	1	6	9	2	8	7	10	4
3	6	2	7	8	4	9	1	5	10
8	9	1	4	10	6	2	3	7	5
1	8	5	7	6	9	4	3	2	10
3	9	6	5	2	4	7	10	1	8
5	6	10	1	9	3	8	4	2	7
6	7	8	2	10	1	5	4	3	9
3	6	7	2	4	1	9	5	10	8
1	8	5	4	9	10	7	3	2	6
3	2	5	10	1	9	6	8	4	7
7	8	9	5	3	6	1	10	2	4
2	1	10	5	8	3	4	7	6	9
5	9	10	8	4	6	7	1	3	2
10	8	2	3	4	9	6	5	7	1
10	8	9	3	6	7	5	2	1	4
10	3	2	7	6	4	8	5	9	1
5	7	9	4	2	8	1	3	6	10
4	6	10	8	2	7	9	5	1	3
10	4	2	1	6	5	9	8	7	3
1	6	9	5	4	2	3	8	10	7
2	1	3	4	8	6	7	10	9	5
3	7	1	2	9	6	5	8	4	10
6	10	1	2	9	5	8	4	7	3
3	8	5	1	4	9	2	10	6	7
7	3	10	1	2	4	9	5	8	6
10	5	4	8	7	9	6	1	3	2
5	1	10	8	6	2	3	7	4	9
10	4	9	1	3	6	8	7	5	2
7	6	9	3	10	8	4	2	1	5
1	2	5	8	3	10	4	7	6	9
8	9	7	2	1	10	6	5	3	4
8	10	6	7	5	9	1	4	3	2
4	8	7	2	5	9	3	6	10	1
6	5	3	1	2	8	4	10	9	7
8	1	9	4	3	5	2	10	6	7
2	10	3	7	6	8	1	9	5	4
7	3	10	4	9	2	8	5	6	1
6	9	1	5	3	4	7	2	8	10
2	7	1	4	8	10	5	9	6	3
2	3	5	8	4	10	7	6	9	1
4	6	7	2	8	9	5	10	1	3
10	1	6	3	5	4	9	2	7	8
