# Supplementary material for: A product-driven system with an evolutionary algorithm to increase flexibility in planning a job shop
Source: PLoS One. 2023 Feb 16;18(2):e0281807. doi: 10.1371/journal.pone.0281807 (PMC9934420; doi:10.1371/journal.pone.0281807)
Supplement: S5 File — (ZIP) [file pone.0281807.s005.zip › swv17.txt]

50	10
7	9	2	57	9	62	5	34	6	83	0	33	1	80	4	46	3	21	8	89
9	82	1	35	8	37	5	26	6	21	3	78	7	64	4	33	2	40	0	21
7	14	5	49	3	48	9	34	4	52	1	16	2	78	0	24	8	58	6	43
2	94	3	86	8	41	5	27	7	29	6	53	9	5	0	36	4	98	1	37
7	55	1	87	8	51	5	29	9	93	3	51	0	54	6	85	2	20	4	29
2	88	1	98	3	67	8	41	6	23	9	70	7	26	4	28	5	17	0	87
2	78	0	18	4	43	3	86	9	78	6	43	7	62	8	42	1	44	5	9
9	37	4	89	3	26	6	59	0	89	5	90	1	91	8	28	7	37	2	51
3	82	2	31	1	98	5	25	0	16	7	23	9	92	4	89	6	32	8	12
6	66	1	58	5	14	3	42	0	62	8	66	4	46	7	88	2	89	9	97
8	94	9	11	6	3	1	86	2	4	5	19	7	93	4	43	0	78	3	11
5	22	1	87	9	61	2	2	3	15	6	37	7	81	0	17	8	31	4	73
6	28	0	86	3	54	2	68	4	63	1	33	8	22	5	35	9	84	7	15
6	18	1	2	2	23	8	49	7	82	9	8	4	73	5	31	3	20	0	1
7	49	5	8	2	36	8	31	6	47	3	90	0	7	9	6	1	44	4	51
4	43	1	95	0	18	9	99	7	98	3	26	8	99	5	90	2	24	6	91
1	49	6	69	3	73	9	52	0	10	7	41	8	42	5	96	4	85	2	76
0	5	1	69	3	38	7	35	5	23	2	40	8	17	4	33	6	99	9	82
3	42	1	93	4	90	6	88	2	70	8	11	9	54	7	76	5	40	0	94
5	88	9	44	0	63	7	92	1	4	4	91	6	92	8	53	3	52	2	38
5	83	3	75	1	44	2	79	7	63	6	32	0	10	4	2	9	6	8	56
7	71	0	23	5	93	3	44	6	36	4	27	2	96	1	23	9	35	8	21
5	42	2	43	6	37	9	98	0	55	3	35	4	45	1	8	8	5	7	100
0	40	8	34	2	7	9	17	5	60	4	98	7	34	6	23	1	37	3	58
9	87	2	39	3	23	8	48	6	83	7	50	5	9	1	49	0	37	4	42
6	60	5	3	2	60	7	40	0	54	1	68	4	49	8	50	9	22	3	34
5	22	1	55	2	32	0	83	8	38	4	22	6	29	7	23	9	59	3	90
9	51	2	27	6	81	8	87	0	79	7	1	3	14	5	73	4	25	1	14
6	88	1	46	5	16	2	62	9	95	7	63	4	78	0	9	3	68	8	37
4	77	2	13	8	96	3	61	0	21	7	39	5	12	6	49	9	73	1	86
7	91	5	14	3	37	0	17	9	49	4	27	1	68	2	60	6	42	8	15
9	13	4	25	6	62	0	4	1	31	8	76	5	3	7	8	3	26	2	95
7	45	5	50	1	14	0	69	9	43	4	1	6	73	8	35	3	1	2	61
4	57	1	1	0	74	8	1	6	96	2	92	7	85	5	42	3	12	9	38
7	49	5	31	8	79	6	83	1	40	4	65	3	34	2	32	9	97	0	25
9	24	5	40	4	81	3	10	6	59	8	83	2	66	1	28	7	33	0	31
5	33	4	39	3	50	1	96	7	62	2	72	8	42	6	86	9	66	0	80
3	88	7	47	0	35	4	69	1	79	9	61	2	25	8	56	5	68	6	96
9	23	6	95	0	42	1	84	8	57	4	42	2	2	5	79	3	29	7	90
9	96	8	21	4	17	7	12	1	25	2	9	6	7	5	26	0	81	3	51
1	63	7	16	6	40	2	22	9	48	5	87	0	15	8	24	3	37	4	55
7	95	0	60	3	62	2	7	9	2	8	81	5	83	4	64	1	68	6	66
3	24	7	60	6	35	2	77	1	85	8	57	9	29	5	59	4	53	0	14
1	24	6	30	0	9	3	89	8	72	4	77	2	7	5	23	9	73	7	35
0	66	8	12	1	9	5	50	2	14	9	76	4	90	3	43	7	48	6	63
3	97	1	29	0	59	4	64	9	17	2	77	5	60	7	16	6	61	8	40
9	5	4	22	2	3	8	63	5	1	7	23	0	1	3	61	1	92	6	19
6	91	8	74	1	88	5	2	7	61	4	39	0	35	2	23	9	84	3	27
8	87	5	58	7	44	1	6	6	22	3	57	9	78	4	19	2	74	0	6
4	6	1	94	0	45	2	54	9	67	7	90	5	19	8	72	6	70	3	58
