# Supplementary material for: A product-driven system with an evolutionary algorithm to increase flexibility in planning a job shop
Source: PLoS One. 2023 Feb 16;18(2):e0281807. doi: 10.1371/journal.pone.0281807 (PMC9934420; doi:10.1371/journal.pone.0281807)
Supplement: S5 File — (ZIP) [file pone.0281807.s005.zip › Taillard_specification/swv17.txt]

50	10
9	57	62	34	83	33	80	46	21	89
82	35	37	26	21	78	64	33	40	21
14	49	48	34	52	16	78	24	58	43
94	86	41	27	29	53	5	36	98	37
55	87	51	29	93	51	54	85	20	29
88	98	67	41	23	70	26	28	17	87
78	18	43	86	78	43	62	42	44	9
37	89	26	59	89	90	91	28	37	51
82	31	98	25	16	23	92	89	32	12
66	58	14	42	62	66	46	88	89	97
94	11	3	86	4	19	93	43	78	11
22	87	61	2	15	37	81	17	31	73
28	86	54	68	63	33	22	35	84	15
18	2	23	49	82	8	73	31	20	1
49	8	36	31	47	90	7	6	44	51
43	95	18	99	98	26	99	90	24	91
49	69	73	52	10	41	42	96	85	76
5	69	38	35	23	40	17	33	99	82
42	93	90	88	70	11	54	76	40	94
88	44	63	92	4	91	92	53	52	38
83	75	44	79	63	32	10	2	6	56
71	23	93	44	36	27	96	23	35	21
42	43	37	98	55	35	45	8	5	100
40	34	7	17	60	98	34	23	37	58
87	39	23	48	83	50	9	49	37	42
60	3	60	40	54	68	49	50	22	34
22	55	32	83	38	22	29	23	59	90
51	27	81	87	79	1	14	73	25	14
88	46	16	62	95	63	78	9	68	37
77	13	96	61	21	39	12	49	73	86
91	14	37	17	49	27	68	60	42	15
13	25	62	4	31	76	3	8	26	95
45	50	14	69	43	1	73	35	1	61
57	1	74	1	96	92	85	42	12	38
49	31	79	83	40	65	34	32	97	25
24	40	81	10	59	83	66	28	33	31
33	39	50	96	62	72	42	86	66	80
88	47	35	69	79	61	25	56	68	96
23	95	42	84	57	42	2	79	29	90
96	21	17	12	25	9	7	26	81	51
63	16	40	22	48	87	15	24	37	55
95	60	62	7	2	81	83	64	68	66
24	60	35	77	85	57	29	59	53	14
24	30	9	89	72	77	7	23	73	35
66	12	9	50	14	76	90	43	48	63
97	29	59	64	17	77	60	16	61	40
5	22	3	63	1	23	1	61	92	19
91	74	88	2	61	39	35	23	84	27
87	58	44	6	22	57	78	19	74	6
6	94	45	54	67	90	19	72	70	58
8	3	10	6	7	1	2	5	4	9
10	2	9	6	7	4	8	5	3	1
8	6	4	10	5	2	3	1	9	7
3	4	9	6	8	7	10	1	5	2
8	2	9	6	10	4	1	7	3	5
3	2	4	9	7	10	8	5	6	1
3	1	5	4	10	7	8	9	2	6
10	5	4	7	1	6	2	9	8	3
4	3	2	6	1	8	10	5	7	9
7	2	6	4	1	9	5	8	3	10
9	10	7	2	3	6	8	5	1	4
6	2	10	3	4	7	8	1	9	5
7	1	4	3	5	2	9	6	10	8
7	2	3	9	8	10	5	6	4	1
8	6	3	9	7	4	1	10	2	5
5	2	1	10	8	4	9	6	3	7
2	7	4	10	1	8	9	6	5	3
1	2	4	8	6	3	9	5	7	10
4	2	5	7	3	9	10	8	6	1
6	10	1	8	2	5	7	9	4	3
6	4	2	3	8	7	1	5	10	9
8	1	6	4	7	5	3	2	10	9
6	3	7	10	1	4	5	2	9	8
1	9	3	10	6	5	8	7	2	4
10	3	4	9	7	8	6	2	1	5
7	6	3	8	1	2	5	9	10	4
6	2	3	1	9	5	7	8	10	4
10	3	7	9	1	8	4	6	5	2
7	2	6	3	10	8	5	1	4	9
5	3	9	4	1	8	6	7	10	2
8	6	4	1	10	5	2	3	7	9
10	5	7	1	2	9	6	8	4	3
8	6	2	1	10	5	7	9	4	3
5	2	1	9	7	3	8	6	4	10
8	6	9	7	2	5	4	3	10	1
10	6	5	4	7	9	3	2	8	1
6	5	4	2	8	3	9	7	10	1
4	8	1	5	2	10	3	9	6	7
10	7	1	2	9	5	3	6	4	8
10	9	5	8	2	3	7	6	1	4
2	8	7	3	10	6	1	9	4	5
8	1	4	3	10	9	6	5	2	7
4	8	7	3	2	9	10	6	5	1
2	7	1	4	9	5	3	6	10	8
1	9	2	6	3	10	5	4	8	7
4	2	1	5	10	3	6	8	7	9
10	5	3	9	6	8	1	4	2	7
7	9	2	6	8	5	1	3	10	4
9	6	8	2	7	4	10	5	3	1
5	2	1	3	10	8	6	9	7	4
