# Supplementary material for: A product-driven system with an evolutionary algorithm to increase flexibility in planning a job shop
Source: PLoS One. 2023 Feb 16;18(2):e0281807. doi: 10.1371/journal.pone.0281807 (PMC9934420; doi:10.1371/journal.pone.0281807)
Supplement: S5 File — (ZIP) [file pone.0281807.s005.zip › swv18.txt]

50	10
7	35	6	23	2	92	4	5	5	40	1	90	3	30	9	35	8	8	0	86
2	60	3	97	8	21	9	70	7	82	0	12	4	3	5	45	1	75	6	69
7	96	2	38	0	61	1	55	4	31	5	48	9	79	3	4	6	12	8	29
4	83	7	82	8	97	1	43	0	95	6	92	2	18	3	29	5	4	9	67
3	46	9	80	8	66	2	38	4	95	1	40	7	89	0	32	6	64	5	1
6	57	4	80	8	68	7	27	0	90	5	45	3	98	9	59	1	6	2	94
5	50	0	91	2	97	9	63	7	52	3	48	4	4	8	96	1	18	6	100
7	23	6	43	3	25	8	83	2	76	9	41	1	88	0	31	5	44	4	13
2	20	3	90	9	20	4	42	8	72	5	46	1	27	0	81	6	40	7	34
7	80	5	97	0	42	2	49	9	10	1	10	3	71	4	71	6	14	8	98
2	79	3	29	0	96	7	66	1	58	8	31	4	47	5	76	6	59	9	88
8	93	6	3	1	7	3	27	5	66	7	23	0	60	4	97	2	66	9	55
9	12	8	39	4	77	5	79	0	26	7	58	2	98	6	38	3	31	1	28
6	8	9	48	4	4	1	87	3	38	2	28	8	10	0	19	7	82	5	83
5	6	9	13	2	86	6	19	3	26	7	79	0	55	1	85	8	33	4	30
3	37	8	26	7	29	6	74	9	43	5	17	0	45	2	28	1	58	4	15
7	15	3	37	6	21	5	47	2	90	0	37	9	33	1	42	4	7	8	62
8	49	4	46	1	28	7	18	6	41	2	57	0	75	3	21	9	3	5	32
6	98	1	30	8	24	4	91	9	73	7	25	5	49	0	40	2	9	3	4
6	33	3	94	1	21	2	90	9	86	7	85	5	29	0	17	4	94	8	90
6	3	4	85	1	66	7	61	8	57	3	84	2	5	9	40	0	54	5	70
7	81	1	98	2	45	0	18	6	65	9	1	4	98	3	30	8	84	5	82
6	40	7	77	3	72	1	97	5	39	4	21	0	59	8	42	9	90	2	26
5	57	3	63	1	14	4	64	6	23	8	78	2	54	0	51	9	100	7	96
5	61	1	55	6	73	2	87	4	35	3	41	7	96	0	32	8	91	9	60
9	19	5	90	8	91	0	45	3	66	2	84	1	61	7	3	6	84	4	100
2	33	9	72	6	27	8	14	3	59	0	39	7	20	5	29	4	54	1	88
4	45	0	18	3	73	2	26	8	55	6	22	7	27	1	46	9	43	5	77
2	57	9	16	1	71	8	25	7	50	3	41	6	58	5	71	4	9	0	32
8	48	9	32	0	42	3	73	1	56	7	53	6	3	5	66	4	15	2	44
6	69	7	14	1	2	8	40	4	70	9	90	3	38	2	31	5	55	0	50
9	100	8	14	0	55	2	5	5	12	4	79	1	68	3	83	6	89	7	78
4	26	5	44	8	39	1	84	7	64	9	98	3	38	2	2	6	27	0	18
3	98	2	10	9	99	8	50	0	20	6	12	4	7	1	57	7	87	5	89
0	64	8	63	7	98	5	31	1	30	6	62	3	11	4	89	9	31	2	34
3	26	6	43	4	69	7	27	8	92	2	51	1	10	5	29	9	21	0	37
8	21	5	98	0	64	6	38	2	23	1	13	7	89	9	89	4	21	3	27
4	39	7	32	1	67	0	33	5	16	2	43	6	62	3	42	9	70	8	90
7	73	9	45	3	37	0	45	2	61	6	25	5	15	4	5	8	58	1	98
7	94	0	17	6	15	5	81	9	64	3	62	1	2	8	16	2	35	4	40
5	32	6	37	9	11	0	25	1	37	8	21	2	76	7	52	4	56	3	87
3	23	2	40	1	6	7	31	6	25	9	98	8	29	4	4	5	25	0	33
8	96	9	30	1	95	3	2	6	3	2	22	0	62	4	30	7	1	5	99
9	54	5	3	0	78	2	43	6	90	7	88	4	1	8	97	1	30	3	96
5	29	6	60	3	80	1	94	2	67	0	42	8	17	9	27	7	75	4	86
1	17	5	62	2	25	7	80	6	62	9	19	8	81	3	73	0	57	4	90
9	31	3	54	5	28	1	19	4	4	2	34	8	64	6	46	7	60	0	27
9	95	7	1	2	43	3	6	4	7	8	66	1	45	5	13	0	80	6	1
3	20	7	82	0	87	1	65	6	64	8	61	2	21	5	32	9	16	4	37
0	49	3	54	2	31	8	69	1	21	5	2	6	73	9	35	4	66	7	82
