# Supplementary material for: A product-driven system with an evolutionary algorithm to increase flexibility in planning a job shop
Source: PLoS One. 2023 Feb 16;18(2):e0281807. doi: 10.1371/journal.pone.0281807 (PMC9934420; doi:10.1371/journal.pone.0281807)
Supplement: S5 File — (ZIP) [file pone.0281807.s005.zip › Taillard_specification/swv18.txt]

50	10
35	23	92	5	40	90	30	35	8	86
60	97	21	70	82	12	3	45	75	69
96	38	61	55	31	48	79	4	12	29
83	82	97	43	95	92	18	29	4	67
46	80	66	38	95	40	89	32	64	1
57	80	68	27	90	45	98	59	6	94
50	91	97	63	52	48	4	96	18	100
23	43	25	83	76	41	88	31	44	13
20	90	20	42	72	46	27	81	40	34
80	97	42	49	10	10	71	71	14	98
79	29	96	66	58	31	47	76	59	88
93	3	7	27	66	23	60	97	66	55
12	39	77	79	26	58	98	38	31	28
8	48	4	87	38	28	10	19	82	83
6	13	86	19	26	79	55	85	33	30
37	26	29	74	43	17	45	28	58	15
15	37	21	47	90	37	33	42	7	62
49	46	28	18	41	57	75	21	3	32
98	30	24	91	73	25	49	40	9	4
33	94	21	90	86	85	29	17	94	90
3	85	66	61	57	84	5	40	54	70
81	98	45	18	65	1	98	30	84	82
40	77	72	97	39	21	59	42	90	26
57	63	14	64	23	78	54	51	100	96
61	55	73	87	35	41	96	32	91	60
19	90	91	45	66	84	61	3	84	100
33	72	27	14	59	39	20	29	54	88
45	18	73	26	55	22	27	46	43	77
57	16	71	25	50	41	58	71	9	32
48	32	42	73	56	53	3	66	15	44
69	14	2	40	70	90	38	31	55	50
100	14	55	5	12	79	68	83	89	78
26	44	39	84	64	98	38	2	27	18
98	10	99	50	20	12	7	57	87	89
64	63	98	31	30	62	11	89	31	34
26	43	69	27	92	51	10	29	21	37
21	98	64	38	23	13	89	89	21	27
39	32	67	33	16	43	62	42	70	90
73	45	37	45	61	25	15	5	58	98
94	17	15	81	64	62	2	16	35	40
32	37	11	25	37	21	76	52	56	87
23	40	6	31	25	98	29	4	25	33
96	30	95	2	3	22	62	30	1	99
54	3	78	43	90	88	1	97	30	96
29	60	80	94	67	42	17	27	75	86
17	62	25	80	62	19	81	73	57	90
31	54	28	19	4	34	64	46	60	27
95	1	43	6	7	66	45	13	80	1
20	82	87	65	64	61	21	32	16	37
49	54	31	69	21	2	73	35	66	82
8	7	3	5	6	2	4	10	9	1
3	4	9	10	8	1	5	6	2	7
8	3	1	2	5	6	10	4	7	9
5	8	9	2	1	7	3	4	6	10
4	10	9	3	5	2	8	1	7	6
7	5	9	8	1	6	4	10	2	3
6	1	3	10	8	4	5	9	2	7
8	7	4	9	3	10	2	1	6	5
3	4	10	5	9	6	2	1	7	8
8	6	1	3	10	2	4	5	7	9
3	4	1	8	2	9	5	6	7	10
9	7	2	4	6	8	1	5	3	10
10	9	5	6	1	8	3	7	4	2
7	10	5	2	4	3	9	1	8	6
6	10	3	7	4	8	1	2	9	5
4	9	8	7	10	6	1	3	2	5
8	4	7	6	3	1	10	2	5	9
9	5	2	8	7	3	1	4	10	6
7	2	9	5	10	8	6	1	3	4
7	4	2	3	10	8	6	1	5	9
7	5	2	8	9	4	3	10	1	6
8	2	3	1	7	10	5	4	9	6
7	8	4	2	6	5	1	9	10	3
6	4	2	5	7	9	3	1	10	8
6	2	7	3	5	4	8	1	9	10
10	6	9	1	4	3	2	8	7	5
3	10	7	9	4	1	8	6	5	2
5	1	4	3	9	7	8	2	10	6
3	10	2	9	8	4	7	6	5	1
9	10	1	4	2	8	7	6	5	3
7	8	2	9	5	10	4	3	6	1
10	9	1	3	6	5	2	4	7	8
5	6	9	2	8	10	4	3	7	1
4	3	10	9	1	7	5	2	8	6
1	9	8	6	2	7	4	5	10	3
4	7	5	8	9	3	2	6	10	1
9	6	1	7	3	2	8	10	5	4
5	8	2	1	6	3	7	4	10	9
8	10	4	1	3	7	6	5	9	2
8	1	7	6	10	4	2	9	3	5
6	7	10	1	2	9	3	8	5	4
4	3	2	8	7	10	9	5	6	1
9	10	2	4	7	3	1	5	8	6
10	6	1	3	7	8	5	9	2	4
6	7	4	2	3	1	9	10	8	5
2	6	3	8	7	10	9	4	1	5
10	4	6	2	5	3	9	7	8	1
10	8	3	4	5	9	2	6	1	7
4	8	1	2	7	9	3	6	10	5
1	4	3	9	2	6	7	10	5	8
