# Supplementary material for: A product-driven system with an evolutionary algorithm to increase flexibility in planning a job shop
Source: PLoS One. 2023 Feb 16;18(2):e0281807. doi: 10.1371/journal.pone.0281807 (PMC9934420; doi:10.1371/journal.pone.0281807)
Supplement: S5 File — (ZIP) [file pone.0281807.s005.zip › swv19.txt]

50	10
7	74	1	27	5	66	3	89	6	58	0	11	8	77	9	17	2	70	4	97
5	10	0	11	2	38	3	60	1	50	7	35	6	94	9	52	4	2	8	20
7	17	0	65	6	93	8	62	9	91	5	2	1	51	2	4	3	19	4	10
4	87	3	3	9	81	0	17	6	44	2	82	7	16	5	13	8	100	1	85
9	18	6	33	7	35	0	78	2	68	3	68	8	3	5	2	4	53	1	25
2	36	8	41	6	60	9	43	0	66	5	34	3	24	7	11	1	5	4	55
9	52	4	99	6	62	0	50	1	24	8	73	7	19	3	23	2	15	5	2
4	85	9	21	3	27	7	53	0	86	1	36	6	35	5	99	8	30	2	43
6	43	5	31	9	99	2	12	0	6	7	79	3	81	1	18	8	73	4	55
4	90	6	100	1	15	0	40	7	96	9	25	5	43	8	23	2	31	3	7
5	61	4	88	6	10	3	48	0	100	2	62	1	83	8	20	7	42	9	19
9	35	7	41	6	16	3	58	0	86	2	69	5	58	1	93	4	47	8	77
2	61	0	40	4	99	1	51	7	46	6	39	3	43	9	37	8	88	5	9
4	15	8	38	2	84	5	98	6	17	1	91	7	91	9	23	3	48	0	98
3	26	2	42	8	55	4	24	0	43	1	83	9	27	7	38	6	37	5	58
5	21	8	78	6	97	0	77	9	82	4	26	3	22	1	90	7	57	2	31
4	3	9	44	3	90	1	64	5	52	8	35	7	18	2	45	0	4	6	14
8	60	6	59	3	67	2	85	0	43	7	93	5	44	4	22	1	68	9	38
4	77	8	41	2	74	6	99	0	100	1	45	9	14	3	26	7	98	5	77
8	38	9	57	7	42	5	64	1	80	6	81	4	70	3	13	2	41	0	65
9	36	4	22	8	39	0	76	1	78	2	27	5	55	3	10	6	5	7	71
7	70	9	81	1	60	5	85	3	63	6	97	2	61	8	44	0	5	4	35
9	38	0	94	2	46	5	20	8	87	1	41	4	41	3	40	7	99	6	48
7	30	6	9	5	13	2	79	8	81	0	25	9	93	4	85	3	78	1	76
4	6	8	58	6	51	7	48	2	68	3	34	5	78	9	59	1	98	0	36
4	90	6	56	7	97	9	37	0	38	1	47	2	56	3	8	5	37	8	7
0	66	8	15	1	39	5	89	7	3	9	54	3	24	2	14	6	99	4	73
3	12	9	37	4	79	8	95	0	50	1	74	6	1	5	55	7	98	2	49
8	99	9	79	3	99	2	87	0	80	4	13	5	99	6	13	1	54	7	61
1	51	9	21	3	32	6	20	0	80	7	58	2	91	5	84	8	62	4	91
1	11	8	38	2	14	9	12	3	39	5	34	0	37	6	94	4	10	7	2
6	76	9	86	3	40	4	30	2	97	0	59	8	100	7	9	5	55	1	86
3	33	1	49	0	94	2	17	6	17	8	70	5	17	7	42	4	26	9	24
4	75	1	20	9	93	2	58	3	51	0	94	6	24	7	70	8	51	5	82
8	59	1	9	3	59	5	62	9	79	7	53	6	48	4	98	2	76	0	71
6	90	2	35	5	89	0	59	9	28	7	51	4	69	3	36	1	32	8	27
5	10	6	85	4	97	1	3	0	79	9	86	3	10	7	80	2	37	8	39
7	60	0	27	5	69	8	58	6	67	2	36	9	31	3	69	1	16	4	22
2	27	5	16	6	15	4	40	8	16	1	92	9	60	7	43	3	2	0	7
1	79	7	99	0	27	9	56	5	29	6	17	8	67	4	34	3	86	2	61
6	57	7	100	4	73	9	17	8	3	3	64	2	99	0	71	5	27	1	90
2	80	5	23	4	54	6	39	9	77	3	65	7	59	0	7	1	63	8	32
4	98	6	17	8	44	5	1	3	10	7	56	2	95	9	80	0	99	1	64
8	60	7	74	3	60	6	30	0	81	5	25	4	89	9	19	2	59	1	21
1	67	0	42	8	93	2	47	5	34	7	11	6	100	9	15	4	99	3	2
9	35	3	61	5	93	8	83	7	87	4	66	0	96	2	55	1	41	6	61
8	22	5	25	7	29	3	70	6	93	1	19	0	49	9	62	2	19	4	73
8	11	4	93	5	97	1	28	2	14	0	75	7	41	3	40	9	62	6	66
7	76	6	61	8	64	3	90	0	20	2	43	9	50	1	13	5	4	4	47
3	38	4	11	0	30	5	37	7	57	9	64	1	68	8	42	2	19	6	79
