# Supplementary material for: A product-driven system with an evolutionary algorithm to increase flexibility in planning a job shop
Source: PLoS One. 2023 Feb 16;18(2):e0281807. doi: 10.1371/journal.pone.0281807 (PMC9934420; doi:10.1371/journal.pone.0281807)
Supplement: S5 File — (ZIP) [file pone.0281807.s005.zip › Taillard_specification/swv19.txt]

50	10
74	27	66	89	58	11	77	17	70	97
10	11	38	60	50	35	94	52	2	20
17	65	93	62	91	2	51	4	19	10
87	3	81	17	44	82	16	13	100	85
18	33	35	78	68	68	3	2	53	25
36	41	60	43	66	34	24	11	5	55
52	99	62	50	24	73	19	23	15	2
85	21	27	53	86	36	35	99	30	43
43	31	99	12	6	79	81	18	73	55
90	100	15	40	96	25	43	23	31	7
61	88	10	48	100	62	83	20	42	19
35	41	16	58	86	69	58	93	47	77
61	40	99	51	46	39	43	37	88	9
15	38	84	98	17	91	91	23	48	98
26	42	55	24	43	83	27	38	37	58
21	78	97	77	82	26	22	90	57	31
3	44	90	64	52	35	18	45	4	14
60	59	67	85	43	93	44	22	68	38
77	41	74	99	100	45	14	26	98	77
38	57	42	64	80	81	70	13	41	65
36	22	39	76	78	27	55	10	5	71
70	81	60	85	63	97	61	44	5	35
38	94	46	20	87	41	41	40	99	48
30	9	13	79	81	25	93	85	78	76
6	58	51	48	68	34	78	59	98	36
90	56	97	37	38	47	56	8	37	7
66	15	39	89	3	54	24	14	99	73
12	37	79	95	50	74	1	55	98	49
99	79	99	87	80	13	99	13	54	61
51	21	32	20	80	58	91	84	62	91
11	38	14	12	39	34	37	94	10	2
76	86	40	30	97	59	100	9	55	86
33	49	94	17	17	70	17	42	26	24
75	20	93	58	51	94	24	70	51	82
59	9	59	62	79	53	48	98	76	71
90	35	89	59	28	51	69	36	32	27
10	85	97	3	79	86	10	80	37	39
60	27	69	58	67	36	31	69	16	22
27	16	15	40	16	92	60	43	2	7
79	99	27	56	29	17	67	34	86	61
57	100	73	17	3	64	99	71	27	90
80	23	54	39	77	65	59	7	63	32
98	17	44	1	10	56	95	80	99	64
60	74	60	30	81	25	89	19	59	21
67	42	93	47	34	11	100	15	99	2
35	61	93	83	87	66	96	55	41	61
22	25	29	70	93	19	49	62	19	73
11	93	97	28	14	75	41	40	62	66
76	61	64	90	20	43	50	13	4	47
38	11	30	37	57	64	68	42	19	79
8	2	6	4	7	1	9	10	3	5
6	1	3	4	2	8	7	10	5	9
8	1	7	9	10	6	2	3	4	5
5	4	10	1	7	3	8	6	9	2
10	7	8	1	3	4	9	6	5	2
3	9	7	10	1	6	4	8	2	5
10	5	7	1	2	9	8	4	3	6
5	10	4	8	1	2	7	6	9	3
7	6	10	3	1	8	4	2	9	5
5	7	2	1	8	10	6	9	3	4
6	5	7	4	1	3	2	9	8	10
10	8	7	4	1	3	6	2	5	9
3	1	5	2	8	7	4	10	9	6
5	9	3	6	7	2	8	10	4	1
4	3	9	5	1	2	10	8	7	6
6	9	7	1	10	5	4	2	8	3
5	10	4	2	6	9	8	3	1	7
9	7	4	3	1	8	6	5	2	10
5	9	3	7	1	2	10	4	8	6
9	10	8	6	2	7	5	4	3	1
10	5	9	1	2	3	6	4	7	8
8	10	2	6	4	7	3	9	1	5
10	1	3	6	9	2	5	4	8	7
8	7	6	3	9	1	10	5	4	2
5	9	7	8	3	4	6	10	2	1
5	7	8	10	1	2	3	4	6	9
1	9	2	6	8	10	4	3	7	5
4	10	5	9	1	2	7	6	8	3
9	10	4	3	1	5	6	7	2	8
2	10	4	7	1	8	3	6	9	5
2	9	3	10	4	6	1	7	5	8
7	10	4	5	3	1	9	8	6	2
4	2	1	3	7	9	6	8	5	10
5	2	10	3	4	1	7	8	9	6
9	2	4	6	10	8	7	5	3	1
7	3	6	1	10	8	5	4	2	9
6	7	5	2	1	10	4	8	3	9
8	1	6	9	7	3	10	4	2	5
3	6	7	5	9	2	10	8	4	1
2	8	1	10	6	7	9	5	4	3
7	8	5	10	9	4	3	1	6	2
3	6	5	7	10	4	8	1	2	9
5	7	9	6	4	8	3	10	1	2
9	8	4	7	1	6	5	10	3	2
2	1	9	3	6	8	7	10	5	4
10	4	6	9	8	5	1	3	2	7
9	6	8	4	7	2	1	10	3	5
9	5	6	2	3	1	8	4	10	7
8	7	9	4	1	3	10	2	6	5
4	5	1	6	8	10	2	9	3	7
