# Supplementary material for: A product-driven system with an evolutionary algorithm to increase flexibility in planning a job shop
Source: PLoS One. 2023 Feb 16;18(2):e0281807. doi: 10.1371/journal.pone.0281807 (PMC9934420; doi:10.1371/journal.pone.0281807)
Supplement: S5 File — (ZIP) [file pone.0281807.s005.zip › swv20.txt]

50	10
8	100	7	30	4	42	9	11	2	31	1	71	5	41	0	1	3	55	6	94
4	81	6	20	3	96	7	39	8	29	0	90	9	61	2	64	1	86	5	47
5	80	0	56	1	88	7	19	2	68	8	95	3	44	4	22	9	60	6	80
4	86	6	70	0	88	2	15	7	50	1	54	9	88	3	25	8	89	5	33
0	48	1	57	4	86	8	60	3	78	5	4	9	60	7	40	2	11	6	25
6	23	7	9	1	90	0	51	2	52	9	14	5	30	4	1	8	25	3	83
1	30	4	75	5	76	9	100	7	54	2	41	6	50	8	75	0	1	3	28
2	46	3	78	1	37	7	12	6	56	4	50	8	66	5	39	0	8	9	72
1	24	6	90	0	32	3	6	2	99	9	22	8	12	4	63	7	81	5	52
6	62	3	9	8	59	0	66	4	41	1	32	5	29	7	79	9	84	2	4
9	57	5	99	6	2	3	17	0	51	7	10	4	14	1	64	2	99	8	27
7	81	0	67	9	83	2	30	5	25	6	87	1	29	3	7	8	93	4	1
5	65	8	53	9	48	4	28	7	74	0	60	6	77	2	22	1	5	3	98
1	97	5	37	0	71	7	49	6	51	3	17	4	38	9	67	8	28	2	31
0	20	8	94	3	39	6	73	9	63	4	8	2	57	1	27	7	26	5	42
8	77	1	68	9	20	7	100	4	1	5	77	6	17	3	35	2	65	0	86
8	68	6	62	4	79	7	84	1	60	3	56	0	10	9	86	5	60	2	30
4	71	2	74	6	6	1	56	3	69	0	8	8	50	9	78	5	4	7	89
8	29	5	5	1	59	3	96	0	46	4	91	2	48	7	53	6	21	9	82
2	19	9	96	0	73	1	39	5	54	8	50	7	60	3	50	4	65	6	78
7	68	4	15	2	26	3	26	0	13	9	13	5	96	8	70	6	27	1	93
6	41	8	18	4	66	7	9	1	31	2	92	0	3	3	78	5	41	9	53
5	9	0	64	2	15	6	73	4	12	1	43	8	89	7	69	3	32	9	22
5	93	6	19	3	74	8	81	0	72	2	94	9	19	1	26	4	53	7	7
3	48	2	29	5	51	8	72	7	35	6	32	1	38	0	98	4	58	9	54
0	94	9	23	4	41	6	53	2	53	7	27	1	62	3	68	8	84	5	49
4	4	1	4	0	66	7	90	9	78	2	29	5	2	6	86	3	23	8	46
3	78	5	61	2	97	7	68	8	92	0	15	4	12	6	77	1	12	9	22
0	100	7	89	6	71	2	70	8	89	4	72	5	78	3	23	9	37	1	2
0	91	3	74	2	36	4	72	6	62	1	80	9	20	7	77	5	47	8	80
1	44	0	67	4	66	8	99	6	59	5	5	7	15	2	38	3	40	9	19
1	69	9	35	3	86	0	7	2	35	5	32	6	66	4	89	8	63	7	52
3	3	4	68	1	66	7	27	6	41	5	2	9	77	0	45	2	40	8	39
4	66	3	42	7	79	0	55	6	98	9	44	5	6	8	73	1	55	2	1
3	80	8	18	9	94	2	27	5	42	4	17	7	74	0	65	6	6	1	27
2	73	4	70	5	51	0	84	8	29	9	95	1	97	7	28	3	68	6	89
9	85	6	56	5	54	3	76	2	50	0	43	1	8	7	93	4	17	8	65
1	1	3	17	2	61	5	38	4	71	7	18	0	40	9	94	6	41	8	74
3	30	8	22	6	39	9	56	5	3	7	64	4	74	2	21	0	93	1	1
0	17	8	8	9	20	5	38	3	85	7	5	2	63	1	18	4	89	6	88
8	87	5	44	0	42	1	34	9	11	7	13	3	71	4	88	6	32	2	12
2	39	1	73	6	43	0	48	9	77	8	48	5	23	7	66	3	94	4	68
1	98	7	19	3	69	6	5	8	85	9	19	0	30	2	43	5	87	4	70
2	45	1	60	4	30	9	71	5	35	0	75	3	75	6	41	8	67	7	37
3	63	7	39	2	16	9	69	1	46	5	20	6	57	4	51	0	66	8	40
2	7	7	73	6	17	1	21	0	24	8	2	5	68	4	22	9	36	3	60
1	20	4	17	8	12	9	29	5	28	0	7	3	38	6	57	7	22	2	75
5	53	4	7	7	5	8	27	9	38	2	100	6	48	0	53	1	11	3	18
1	49	7	47	4	81	8	9	0	20	2	63	3	15	6	1	9	10	5	5
4	49	6	27	7	17	5	64	2	30	8	56	0	42	3	97	9	82	1	34
