# Supplementary material for: A product-driven system with an evolutionary algorithm to increase flexibility in planning a job shop
Source: PLoS One. 2023 Feb 16;18(2):e0281807. doi: 10.1371/journal.pone.0281807 (PMC9934420; doi:10.1371/journal.pone.0281807)
Supplement: S5 File — (ZIP) [file pone.0281807.s005.zip › Taillard_specification/swv20.txt]

50	10
100	30	42	11	31	71	41	1	55	94
81	20	96	39	29	90	61	64	86	47
80	56	88	19	68	95	44	22	60	80
86	70	88	15	50	54	88	25	89	33
48	57	86	60	78	4	60	40	11	25
23	9	90	51	52	14	30	1	25	83
30	75	76	100	54	41	50	75	1	28
46	78	37	12	56	50	66	39	8	72
24	90	32	6	99	22	12	63	81	52
62	9	59	66	41	32	29	79	84	4
57	99	2	17	51	10	14	64	99	27
81	67	83	30	25	87	29	7	93	1
65	53	48	28	74	60	77	22	5	98
97	37	71	49	51	17	38	67	28	31
20	94	39	73	63	8	57	27	26	42
77	68	20	100	1	77	17	35	65	86
68	62	79	84	60	56	10	86	60	30
71	74	6	56	69	8	50	78	4	89
29	5	59	96	46	91	48	53	21	82
19	96	73	39	54	50	60	50	65	78
68	15	26	26	13	13	96	70	27	93
41	18	66	9	31	92	3	78	41	53
9	64	15	73	12	43	89	69	32	22
93	19	74	81	72	94	19	26	53	7
48	29	51	72	35	32	38	98	58	54
94	23	41	53	53	27	62	68	84	49
4	4	66	90	78	29	2	86	23	46
78	61	97	68	92	15	12	77	12	22
100	89	71	70	89	72	78	23	37	2
91	74	36	72	62	80	20	77	47	80
44	67	66	99	59	5	15	38	40	19
69	35	86	7	35	32	66	89	63	52
3	68	66	27	41	2	77	45	40	39
66	42	79	55	98	44	6	73	55	1
80	18	94	27	42	17	74	65	6	27
73	70	51	84	29	95	97	28	68	89
85	56	54	76	50	43	8	93	17	65
1	17	61	38	71	18	40	94	41	74
30	22	39	56	3	64	74	21	93	1
17	8	20	38	85	5	63	18	89	88
87	44	42	34	11	13	71	88	32	12
39	73	43	48	77	48	23	66	94	68
98	19	69	5	85	19	30	43	87	70
45	60	30	71	35	75	75	41	67	37
63	39	16	69	46	20	57	51	66	40
7	73	17	21	24	2	68	22	36	60
20	17	12	29	28	7	38	57	22	75
53	7	5	27	38	100	48	53	11	18
49	47	81	9	20	63	15	1	10	5
49	27	17	64	30	56	42	97	82	34
9	8	5	10	3	2	6	1	4	7
5	7	4	8	9	1	10	3	2	6
6	1	2	8	3	9	4	5	10	7
5	7	1	3	8	2	10	4	9	6
1	2	5	9	4	6	10	8	3	7
7	8	2	1	3	10	6	5	9	4
2	5	6	10	8	3	7	9	1	4
3	4	2	8	7	5	9	6	1	10
2	7	1	4	3	10	9	5	8	6
7	4	9	1	5	2	6	8	10	3
10	6	7	4	1	8	5	2	3	9
8	1	10	3	6	7	2	4	9	5
6	9	10	5	8	1	7	3	2	4
2	6	1	8	7	4	5	10	9	3
1	9	4	7	10	5	3	2	8	6
9	2	10	8	5	6	7	4	3	1
9	7	5	8	2	4	1	10	6	3
5	3	7	2	4	1	9	10	6	8
9	6	2	4	1	5	3	8	7	10
3	10	1	2	6	9	8	4	5	7
8	5	3	4	1	10	6	9	7	2
7	9	5	8	2	3	1	4	6	10
6	1	3	7	5	2	9	8	4	10
6	7	4	9	1	3	10	2	5	8
4	3	6	9	8	7	2	1	5	10
1	10	5	7	3	8	2	4	9	6
5	2	1	8	10	3	6	7	4	9
4	6	3	8	9	1	5	7	2	10
1	8	7	3	9	5	6	4	10	2
1	4	3	5	7	2	10	8	6	9
2	1	5	9	7	6	8	3	4	10
2	10	4	1	3	6	7	5	9	8
4	5	2	8	7	6	10	1	3	9
5	4	8	1	7	10	6	9	2	3
4	9	10	3	6	5	8	1	7	2
3	5	6	1	9	10	2	8	4	7
10	7	6	4	3	1	2	8	5	9
2	4	3	6	5	8	1	10	7	9
4	9	7	10	6	8	5	3	1	2
1	9	10	6	4	8	3	2	5	7
9	6	1	2	10	8	4	5	7	3
3	2	7	1	10	9	6	8	4	5
2	8	4	7	9	10	1	3	6	5
3	2	5	10	6	1	4	7	9	8
4	8	3	10	2	6	7	5	1	9
3	8	7	2	1	9	6	5	10	4
2	5	9	10	6	1	4	7	8	3
6	5	8	9	10	3	7	1	2	4
2	8	5	9	1	3	4	7	10	6
5	7	8	6	3	9	1	4	10	2
