# Supplementary material for: A product-driven system with an evolutionary algorithm to increase flexibility in planning a job shop
Source: PLoS One. 2023 Feb 16;18(2):e0281807. doi: 10.1371/journal.pone.0281807 (PMC9934420; doi:10.1371/journal.pone.0281807)
Supplement: S7 File — (ZIP) [file pone.0281807.s007.zip]

Archive with 8 entries (8 files):
- yn01.txt
- Taillard_specification/yn01.txt
- yn02.txt
- Taillard_specification/yn02.txt
- yn03.txt
- Taillard_specification/yn03.txt
- yn04.txt
- Taillard_specification/yn04.txt
