# Supplementary material for: A product-driven system with an evolutionary algorithm to increase flexibility in planning a job shop
Source: PLoS One. 2023 Feb 16;18(2):e0281807. doi: 10.1371/journal.pone.0281807 (PMC9934420; doi:10.1371/journal.pone.0281807)
Supplement: S7 File — (ZIP) [file pone.0281807.s007.zip › yn01.txt]

20	20
17	13	2	26	11	35	4	45	12	29	13	21	7	40	0	45	3	16	15	10	18	49	10	43	14	25	8	25	1	40	6	16	19	43	5	48	9	36	16	11
8	21	6	22	14	15	5	28	10	10	2	46	11	19	19	13	13	18	18	14	3	11	4	21	16	30	1	29	0	16	15	41	17	40	12	38	7	28	9	39
4	39	3	28	8	32	17	46	0	35	14	14	1	44	10	20	13	12	6	23	18	22	9	15	11	35	7	27	16	26	5	27	15	23	2	27	12	31	19	31
4	31	10	24	3	34	6	44	18	43	12	32	2	35	15	34	19	21	7	46	13	15	5	10	9	24	14	37	17	38	1	41	8	34	0	32	16	11	11	36
19	45	1	23	5	34	9	23	7	41	16	10	11	40	12	46	14	27	8	13	4	20	2	40	15	28	13	44	17	34	18	21	10	27	0	12	6	37	3	30
13	48	2	34	3	22	7	14	12	22	14	10	8	45	19	38	6	32	16	38	11	16	4	20	0	12	5	40	9	33	17	35	1	32	10	15	15	31	18	49
9	19	5	33	18	32	16	37	12	28	3	16	2	40	10	37	4	10	11	20	1	17	17	48	6	44	13	29	14	44	15	48	8	21	0	31	7	36	19	43
9	20	6	43	1	13	5	22	2	33	7	28	16	39	12	16	13	34	17	20	10	47	18	43	19	44	8	29	15	22	4	14	11	28	14	44	0	33	3	28
7	14	12	40	8	19	0	49	13	11	10	13	9	47	18	22	2	27	17	26	3	47	5	37	6	19	15	43	14	41	1	34	11	21	4	30	19	32	16	45
16	32	7	22	15	30	6	18	18	41	19	34	9	22	11	11	17	29	10	37	4	30	2	25	1	27	0	31	14	16	13	20	3	26	12	14	5	24	8	43
18	22	17	22	12	30	15	31	13	15	4	13	16	47	19	18	6	33	3	30	7	46	2	48	11	42	0	18	1	16	8	25	10	43	5	21	9	27	14	14
5	48	1	39	2	21	18	18	13	20	0	28	15	20	8	36	6	24	9	35	7	22	19	36	3	39	14	34	4	49	17	36	11	38	10	46	12	44	16	13
14	26	1	32	2	11	15	10	9	41	13	10	6	26	19	26	12	13	11	35	5	22	0	11	7	24	17	33	8	11	10	34	16	11	3	22	4	12	18	17
16	39	10	24	17	43	14	28	3	49	15	34	18	46	13	29	6	31	11	40	7	24	1	47	9	15	2	26	8	40	12	46	5	18	19	16	4	14	0	21
11	41	19	26	16	14	3	47	0	49	5	16	17	31	9	43	15	20	10	25	14	10	13	49	8	32	6	36	7	19	4	23	2	20	18	15	12	34	1	33
11	37	5	48	10	31	7	42	2	24	1	13	9	30	15	24	0	19	13	34	19	35	8	42	3	10	14	40	4	39	6	42	12	38	16	12	18	27	17	40
14	19	1	27	8	39	12	41	5	45	11	40	10	46	6	48	7	37	3	30	17	31	4	16	18	29	15	44	0	41	16	35	13	47	9	21	2	10	19	48
18	38	0	27	13	32	9	30	7	17	14	21	1	14	4	37	17	15	16	31	5	27	10	25	15	41	11	48	3	48	6	36	2	30	12	45	8	26	19	17
1	17	10	40	9	16	5	36	4	34	16	47	19	14	0	24	18	10	6	14	13	14	3	30	12	23	2	37	17	11	11	23	8	40	15	15	14	10	7	46
14	37	10	28	13	13	0	28	2	18	1	43	16	46	8	39	3	30	12	15	11	38	17	38	18	45	19	44	9	16	15	29	5	33	6	20	7	35	4	34
