# Supplementary material for: A product-driven system with an evolutionary algorithm to increase flexibility in planning a job shop
Source: PLoS One. 2023 Feb 16;18(2):e0281807. doi: 10.1371/journal.pone.0281807 (PMC9934420; doi:10.1371/journal.pone.0281807)
Supplement: S7 File — (ZIP) [file pone.0281807.s007.zip › Taillard_specification/yn01.txt]

20	20
13	26	35	45	29	21	40	45	16	10	49	43	25	25	40	16	43	48	36	11
21	22	15	28	10	46	19	13	18	14	11	21	30	29	16	41	40	38	28	39
39	28	32	46	35	14	44	20	12	23	22	15	35	27	26	27	23	27	31	31
31	24	34	44	43	32	35	34	21	46	15	10	24	37	38	41	34	32	11	36
45	23	34	23	41	10	40	46	27	13	20	40	28	44	34	21	27	12	37	30
48	34	22	14	22	10	45	38	32	38	16	20	12	40	33	35	32	15	31	49
19	33	32	37	28	16	40	37	10	20	17	48	44	29	44	48	21	31	36	43
20	43	13	22	33	28	39	16	34	20	47	43	44	29	22	14	28	44	33	28
14	40	19	49	11	13	47	22	27	26	47	37	19	43	41	34	21	30	32	45
32	22	30	18	41	34	22	11	29	37	30	25	27	31	16	20	26	14	24	43
22	22	30	31	15	13	47	18	33	30	46	48	42	18	16	25	43	21	27	14
48	39	21	18	20	28	20	36	24	35	22	36	39	34	49	36	38	46	44	13
26	32	11	10	41	10	26	26	13	35	22	11	24	33	11	34	11	22	12	17
39	24	43	28	49	34	46	29	31	40	24	47	15	26	40	46	18	16	14	21
41	26	14	47	49	16	31	43	20	25	10	49	32	36	19	23	20	15	34	33
37	48	31	42	24	13	30	24	19	34	35	42	10	40	39	42	38	12	27	40
19	27	39	41	45	40	46	48	37	30	31	16	29	44	41	35	47	21	10	48
38	27	32	30	17	21	14	37	15	31	27	25	41	48	48	36	30	45	26	17
17	40	16	36	34	47	14	24	10	14	14	30	23	37	11	23	40	15	10	46
37	28	13	28	18	43	46	39	30	15	38	38	45	44	16	29	33	20	35	34
18	3	12	5	13	14	8	1	4	16	19	11	15	9	2	7	20	6	10	17
9	7	15	6	11	3	12	20	14	19	4	5	17	2	1	16	18	13	8	10
5	4	9	18	1	15	2	11	14	7	19	10	12	8	17	6	16	3	13	20
5	11	4	7	19	13	3	16	20	8	14	6	10	15	18	2	9	1	17	12
20	2	6	10	8	17	12	13	15	9	5	3	16	14	18	19	11	1	7	4
14	3	4	8	13	15	9	20	7	17	12	5	1	6	10	18	2	11	16	19
10	6	19	17	13	4	3	11	5	12	2	18	7	14	15	16	9	1	8	20
10	7	2	6	3	8	17	13	14	18	11	19	20	9	16	5	12	15	1	4
8	13	9	1	14	11	10	19	3	18	4	6	7	16	15	2	12	5	20	17
17	8	16	7	19	20	10	12	18	11	5	3	2	1	15	14	4	13	6	9
19	18	13	16	14	5	17	20	7	4	8	3	12	1	2	9	11	6	10	15
6	2	3	19	14	1	16	9	7	10	8	20	4	15	5	18	12	11	13	17
15	2	3	16	10	14	7	20	13	12	6	1	8	18	9	11	17	4	5	19
17	11	18	15	4	16	19	14	7	12	8	2	10	3	9	13	6	20	5	1
12	20	17	4	1	6	18	10	16	11	15	14	9	7	8	5	3	19	13	2
12	6	11	8	3	2	10	16	1	14	20	9	4	15	5	7	13	17	19	18
15	2	9	13	6	12	11	7	8	4	18	5	19	16	1	17	14	10	3	20
19	1	14	10	8	15	2	5	18	17	6	11	16	12	4	7	3	13	9	20
2	11	10	6	5	17	20	1	19	7	14	4	13	3	18	12	9	16	15	8
15	11	14	1	3	2	17	9	4	13	12	18	19	20	10	16	6	7	8	5
