# Supplementary material for: A product-driven system with an evolutionary algorithm to increase flexibility in planning a job shop
Source: PLoS One. 2023 Feb 16;18(2):e0281807. doi: 10.1371/journal.pone.0281807 (PMC9934420; doi:10.1371/journal.pone.0281807)
Supplement: S7 File — (ZIP) [file pone.0281807.s007.zip › yn02.txt]

20	20
17	15	2	28	11	10	4	46	12	19	13	13	7	18	0	14	3	11	15	21	18	30	10	29	14	16	8	41	1	40	6	38	19	28	5	39	9	39	16	28
8	32	6	46	14	35	5	14	10	44	2	20	11	12	19	23	13	22	18	15	3	35	4	27	16	26	1	27	0	23	15	27	17	31	12	31	7	31	9	24
4	34	3	44	8	43	17	32	0	35	14	34	1	21	10	46	13	15	6	10	18	24	9	37	11	38	7	41	16	34	5	32	15	11	2	36	12	45	19	23
4	34	10	23	3	41	6	10	18	40	12	46	2	27	15	13	19	20	7	40	13	28	5	44	9	34	14	21	17	27	1	12	8	37	0	30	16	48	11	34
19	22	1	14	5	22	9	10	7	45	16	38	11	32	12	38	14	16	8	20	4	12	2	40	15	33	13	35	17	32	18	15	10	31	0	49	6	19	3	33
13	32	2	37	3	28	7	16	12	40	14	37	8	10	19	20	6	17	16	48	11	44	4	29	0	44	5	48	9	21	17	31	1	36	10	43	15	20	18	43
9	13	5	22	18	33	16	28	12	39	3	16	2	34	10	20	4	47	11	43	1	44	17	29	6	22	13	14	14	28	15	44	8	33	0	28	7	14	19	40
9	19	6	49	1	11	5	13	2	47	7	22	16	27	12	26	13	47	17	37	10	19	18	43	19	41	8	34	15	21	4	30	11	32	14	45	0	32	3	22
7	30	12	18	8	41	0	34	13	22	10	11	9	29	18	37	2	30	17	25	3	27	5	31	6	16	15	20	14	26	1	14	11	24	4	43	19	22	16	22
16	30	7	31	15	15	6	13	18	47	19	18	9	33	11	30	17	46	4	48	10	42	2	18	1	16	0	25	14	43	13	21	3	27	12	14	5	48	8	39
18	21	17	18	12	20	15	28	13	20	4	36	16	24	19	35	7	22	3	36	6	39	10	34	11	49	0	36	1	38	8	46	9	44	5	13	2	26	14	32
9	11	1	10	2	41	11	10	13	26	0	26	12	13	10	35	6	22	5	11	7	24	19	33	3	11	14	34	17	11	4	22	18	12	8	17	15	39	16	24
1	43	15	28	2	49	14	34	4	46	12	29	18	31	19	40	13	24	11	47	5	15	0	26	7	40	17	46	8	18	10	16	16	14	3	21	9	41	6	26
16	14	6	47	17	49	10	16	3	31	12	43	4	20	8	25	14	10	18	49	7	32	0	36	9	19	2	23	15	20	5	15	13	34	19	33	11	37	1	48
4	31	11	42	7	24	6	13	0	30	14	24	17	19	19	34	16	35	10	42	15	10	13	40	2	39	8	42	5	38	9	12	1	27	18	40	12	19	3	27
6	39	5	41	13	45	15	40	2	46	9	48	7	37	0	30	1	31	12	16	19	29	14	44	3	41	8	35	10	47	11	21	4	10	16	48	18	38	17	27
16	32	1	30	8	17	18	21	0	14	17	37	10	15	12	31	7	27	3	25	5	41	4	48	13	48	6	36	2	30	15	45	11	26	9	17	14	17	19	40
18	16	17	36	4	34	2	47	10	14	15	24	1	10	3	14	7	14	12	30	5	23	9	37	8	11	14	23	11	40	6	15	16	10	0	46	13	37	19	28
17	13	13	28	11	18	16	43	7	46	8	39	3	30	5	15	4	38	2	38	14	45	0	44	10	16	6	29	12	33	1	20	19	35	15	34	9	16	18	40
17	14	2	30	0	27	15	47	18	43	3	17	14	13	6	43	7	45	12	32	13	13	16	48	1	10	4	14	10	42	9	38	5	43	19	22	11	43	8	23
