# Supplementary material for: A product-driven system with an evolutionary algorithm to increase flexibility in planning a job shop
Source: PLoS One. 2023 Feb 16;18(2):e0281807. doi: 10.1371/journal.pone.0281807 (PMC9934420; doi:10.1371/journal.pone.0281807)
Supplement: S7 File — (ZIP) [file pone.0281807.s007.zip › Taillard_specification/yn02.txt]

20	20
15	28	10	46	19	13	18	14	11	21	30	29	16	41	40	38	28	39	39	28
32	46	35	14	44	20	12	23	22	15	35	27	26	27	23	27	31	31	31	24
34	44	43	32	35	34	21	46	15	10	24	37	38	41	34	32	11	36	45	23
34	23	41	10	40	46	27	13	20	40	28	44	34	21	27	12	37	30	48	34
22	14	22	10	45	38	32	38	16	20	12	40	33	35	32	15	31	49	19	33
32	37	28	16	40	37	10	20	17	48	44	29	44	48	21	31	36	43	20	43
13	22	33	28	39	16	34	20	47	43	44	29	22	14	28	44	33	28	14	40
19	49	11	13	47	22	27	26	47	37	19	43	41	34	21	30	32	45	32	22
30	18	41	34	22	11	29	37	30	25	27	31	16	20	26	14	24	43	22	22
30	31	15	13	47	18	33	30	46	48	42	18	16	25	43	21	27	14	48	39
21	18	20	28	20	36	24	35	22	36	39	34	49	36	38	46	44	13	26	32
11	10	41	10	26	26	13	35	22	11	24	33	11	34	11	22	12	17	39	24
43	28	49	34	46	29	31	40	24	47	15	26	40	46	18	16	14	21	41	26
14	47	49	16	31	43	20	25	10	49	32	36	19	23	20	15	34	33	37	48
31	42	24	13	30	24	19	34	35	42	10	40	39	42	38	12	27	40	19	27
39	41	45	40	46	48	37	30	31	16	29	44	41	35	47	21	10	48	38	27
32	30	17	21	14	37	15	31	27	25	41	48	48	36	30	45	26	17	17	40
16	36	34	47	14	24	10	14	14	30	23	37	11	23	40	15	10	46	37	28
13	28	18	43	46	39	30	15	38	38	45	44	16	29	33	20	35	34	16	40
14	30	27	47	43	17	13	43	45	32	13	48	10	14	42	38	43	22	43	23
18	3	12	5	13	14	8	1	4	16	19	11	15	9	2	7	20	6	10	17
9	7	15	6	11	3	12	20	14	19	4	5	17	2	1	16	18	13	8	10
5	4	9	18	1	15	2	11	14	7	19	10	12	8	17	6	16	3	13	20
5	11	4	7	19	13	3	16	20	8	14	6	10	15	18	2	9	1	17	12
20	2	6	10	8	17	12	13	15	9	5	3	16	14	18	19	11	1	7	4
14	3	4	8	13	15	9	20	7	17	12	5	1	6	10	18	2	11	16	19
10	6	19	17	13	4	3	11	5	12	2	18	7	14	15	16	9	1	8	20
10	7	2	6	3	8	17	13	14	18	11	19	20	9	16	5	12	15	1	4
8	13	9	1	14	11	10	19	3	18	4	6	7	16	15	2	12	5	20	17
17	8	16	7	19	20	10	12	18	5	11	3	2	1	15	14	4	13	6	9
19	18	13	16	14	5	17	20	8	4	7	11	12	1	2	9	10	6	3	15
10	2	3	12	14	1	13	11	7	6	8	20	4	15	18	5	19	9	16	17
2	16	3	15	5	13	19	20	14	12	6	1	8	18	9	11	17	4	10	7
17	7	18	11	4	13	5	9	15	19	8	1	10	3	16	6	14	20	12	2
5	12	8	7	1	15	18	20	17	11	16	14	3	9	6	10	2	19	13	4
7	6	14	16	3	10	8	1	2	13	20	15	4	9	11	12	5	17	19	18
17	2	9	19	1	18	11	13	8	4	6	5	14	7	3	16	12	10	15	20
19	18	5	3	11	16	2	4	8	13	6	10	9	15	12	7	17	1	14	20
18	14	12	17	8	9	4	6	5	3	15	1	11	7	13	2	20	16	10	19
18	3	1	16	19	4	15	7	8	13	14	17	2	5	11	10	6	20	12	9
