# Supplementary material for: A product-driven system with an evolutionary algorithm to increase flexibility in planning a job shop
Source: PLoS One. 2023 Feb 16;18(2):e0281807. doi: 10.1371/journal.pone.0281807 (PMC9934420; doi:10.1371/journal.pone.0281807)
Supplement: S7 File — (ZIP) [file pone.0281807.s007.zip › yn03.txt]

20	20
13	47	16	21	17	27	8	46	1	27	14	39	19	24	4	34	7	27	3	36	6	11	5	32	0	13	9	40	2	40	15	20	18	45	10	23	12	36	11	31
1	40	11	20	12	27	6	32	16	26	13	36	10	37	7	26	3	22	4	44	18	18	2	11	17	15	9	27	15	39	5	25	8	16	14	13	0	49	19	25
9	40	8	11	14	47	2	35	13	41	7	37	1	37	18	28	6	42	3	23	10	41	5	33	17	25	0	19	19	15	16	42	12	37	11	34	4	10	15	41
2	28	4	18	11	42	5	26	13	27	6	24	12	41	0	25	1	27	7	40	17	40	14	49	10	33	3	30	15	34	16	17	8	49	9	21	18	35	19	42
7	26	9	27	4	25	3	42	19	28	15	22	17	34	0	15	6	46	1	34	12	47	2	16	16	34	10	31	14	24	5	43	13	45	11	47	8	18	18	15
4	30	8	48	1	46	15	13	9	20	7	31	14	20	2	20	16	34	19	38	18	12	17	11	11	47	5	19	0	35	13	17	10	23	12	11	3	22	6	11
3	27	2	11	5	17	0	43	1	25	15	24	18	36	8	12	9	21	13	44	10	17	17	41	16	34	11	14	12	45	7	45	14	27	6	47	4	47	19	11
5	27	4	41	17	44	16	16	11	42	10	29	3	23	2	15	0	22	13	28	7	16	14	39	9	21	12	15	18	32	15	36	1	29	8	18	6	39	19	33
4	44	19	38	11	24	17	21	13	34	15	11	10	16	8	43	16	41	7	45	3	37	9	10	6	36	18	31	2	17	14	28	12	43	0	22	1	25	5	15
7	40	15	23	4	37	2	12	8	28	12	19	10	30	17	40	13	20	18	11	5	23	16	46	3	40	1	37	14	17	0	16	11	31	6	15	9	10	19	22
5	10	1	37	15	22	2	28	6	10	9	21	19	38	16	35	7	34	0	13	14	33	11	16	4	26	3	20	17	10	18	37	13	21	8	31	10	27	12	23
16	32	6	32	7	20	1	14	0	11	19	27	3	21	18	32	10	33	13	13	17	36	8	25	4	32	5	41	15	44	2	32	14	12	9	32	12	10	11	28
7	28	9	33	11	35	17	44	4	43	16	35	12	31	2	14	6	48	8	40	15	28	0	31	3	22	5	30	13	27	10	24	18	47	14	38	1	46	19	22
12	33	6	33	14	38	9	15	10	16	13	24	1	30	8	18	7	46	2	30	17	37	11	24	5	13	3	14	18	11	16	38	0	31	4	24	19	42	15	30
10	15	16	12	6	43	18	27	0	24	9	20	3	41	2	22	12	41	11	30	5	26	4	24	7	45	13	46	14	22	15	11	8	20	1	42	19	11	17	49
4	14	19	30	17	15	7	17	8	34	2	48	3	45	14	16	12	23	16	29	13	28	6	28	18	24	10	21	5	37	1	38	11	31	0	29	9	42	15	22
15	41	17	19	5	37	7	36	8	47	12	49	11	29	6	18	9	33	10	30	0	49	16	37	3	11	2	46	14	36	18	35	13	45	1	31	4	33	19	18
9	42	4	11	15	28	18	48	6	22	8	15	1	37	11	36	3	26	19	21	2	48	16	17	12	30	10	27	13	35	17	20	0	18	7	14	14	20	5	41
19	35	17	19	16	20	15	36	1	15	3	46	4	13	8	42	18	19	5	37	2	10	13	44	10	30	11	20	14	42	6	35	0	26	9	29	7	21	12	42
17	33	3	11	7	42	16	45	9	29	0	27	5	15	13	37	2	32	11	25	14	21	8	49	19	34	1	31	15	35	6	32	4	20	18	30	10	24	12	29
