# Supplementary material for: A product-driven system with an evolutionary algorithm to increase flexibility in planning a job shop
Source: PLoS One. 2023 Feb 16;18(2):e0281807. doi: 10.1371/journal.pone.0281807 (PMC9934420; doi:10.1371/journal.pone.0281807)
Supplement: S7 File — (ZIP) [file pone.0281807.s007.zip › Taillard_specification/yn03.txt]

20	20
47	21	27	46	27	39	24	34	27	36	11	32	13	40	40	20	45	23	36	31
40	20	27	32	26	36	37	26	22	44	18	11	15	27	39	25	16	13	49	25
40	11	47	35	41	37	37	28	42	23	41	33	25	19	15	42	37	34	10	41
28	18	42	26	27	24	41	25	27	40	40	49	33	30	34	17	49	21	35	42
26	27	25	42	28	22	34	15	46	34	47	16	34	31	24	43	45	47	18	15
30	48	46	13	20	31	20	20	34	38	12	11	47	19	35	17	23	11	22	11
27	11	17	43	25	24	36	12	21	44	17	41	34	14	45	45	27	47	47	11
27	41	44	16	42	29	23	15	22	28	16	39	21	15	32	36	29	18	39	33
44	38	24	21	34	11	16	43	41	45	37	10	36	31	17	28	43	22	25	15
40	23	37	12	28	19	30	40	20	11	23	46	40	37	17	16	31	15	10	22
10	37	22	28	10	21	38	35	34	13	33	16	26	20	10	37	21	31	27	23
32	32	20	14	11	27	21	32	33	13	36	25	32	41	44	32	12	32	10	28
28	33	35	44	43	35	31	14	48	40	28	31	22	30	27	24	47	38	46	22
33	33	38	15	16	24	30	18	46	30	37	24	13	14	11	38	31	24	42	30
15	12	43	27	24	20	41	22	41	30	26	24	45	46	22	11	20	42	11	49
14	30	15	17	34	48	45	16	23	29	28	28	24	21	37	38	31	29	42	22
41	19	37	36	47	49	29	18	33	30	49	37	11	46	36	35	45	31	33	18
42	11	28	48	22	15	37	36	26	21	48	17	30	27	35	20	18	14	20	41
35	19	20	36	15	46	13	42	19	37	10	44	30	20	42	35	26	29	21	42
33	11	42	45	29	27	15	37	32	25	21	49	34	31	35	32	20	30	24	29
14	17	18	9	2	15	20	5	8	4	7	6	1	10	3	16	19	11	13	12
2	12	13	7	17	14	11	8	4	5	19	3	18	10	16	6	9	15	1	20
10	9	15	3	14	8	2	19	7	4	11	6	18	1	20	17	13	12	5	16
3	5	12	6	14	7	13	1	2	8	18	15	11	4	16	17	9	10	19	20
8	10	5	4	20	16	18	1	7	2	13	3	17	11	15	6	14	12	9	19
5	9	2	16	10	8	15	3	17	20	19	18	12	6	1	14	11	13	4	7
4	3	6	1	2	16	19	9	10	14	11	18	17	12	13	8	15	7	5	20
6	5	18	17	12	11	4	3	1	14	8	15	10	13	19	16	2	9	7	20
5	20	12	18	14	16	11	9	17	8	4	10	7	19	3	15	13	1	2	6
8	16	5	3	9	13	11	18	14	19	6	17	4	2	15	1	12	7	10	20
6	2	16	3	7	10	20	17	8	1	15	12	5	4	18	19	14	9	11	13
17	7	8	2	1	20	4	19	11	14	18	9	5	6	16	3	15	10	13	12
8	10	12	18	5	17	13	3	7	9	16	1	4	6	14	11	19	15	2	20
13	7	15	10	11	14	2	9	8	3	18	12	6	4	19	17	1	5	20	16
11	17	7	19	1	10	4	3	13	12	6	5	8	14	15	16	9	2	20	18
5	20	18	8	9	3	4	15	13	17	14	7	19	11	6	2	12	1	10	16
16	18	6	8	9	13	12	7	10	11	1	17	4	3	15	19	14	2	5	20
10	5	16	19	7	9	2	12	4	20	3	17	13	11	14	18	1	8	15	6
20	18	17	16	2	4	5	9	19	6	3	14	11	12	15	7	1	10	8	13
18	4	8	17	10	1	6	14	3	12	15	9	20	2	16	7	5	19	11	13
