# Supplementary material for: A product-driven system with an evolutionary algorithm to increase flexibility in planning a job shop
Source: PLoS One. 2023 Feb 16;18(2):e0281807. doi: 10.1371/journal.pone.0281807 (PMC9934420; doi:10.1371/journal.pone.0281807)
Supplement: S7 File — (ZIP) [file pone.0281807.s007.zip › yn04.txt]

20	20
16	34	17	38	0	21	6	15	15	42	8	17	7	41	18	10	10	26	11	24	1	31	19	25	14	31	13	33	4	35	9	30	3	16	12	16	5	30	2	13
5	41	11	33	6	15	16	38	0	40	14	38	3	37	1	20	13	22	4	34	7	16	17	39	9	15	2	19	10	36	12	39	18	26	8	19	15	39	19	34
17	34	1	12	16	10	7	47	13	28	15	27	0	19	6	34	19	33	12	40	9	37	14	24	8	15	10	34	2	44	3	37	18	22	11	31	4	39	5	26
5	48	7	46	16	47	10	45	14	15	8	25	0	34	3	24	12	35	18	15	2	48	13	19	11	10	1	48	17	16	15	28	4	18	6	17	9	44	19	41
12	47	3	23	9	48	16	45	14	39	6	42	8	32	15	11	13	16	5	14	11	19	1	46	19	10	10	17	7	41	2	47	17	32	4	17	0	21	18	17
18	14	16	20	1	18	12	14	13	10	6	16	5	24	4	18	0	24	11	18	15	42	19	13	3	23	14	40	9	48	8	12	2	24	10	23	7	45	17	30
0	27	12	15	4	26	13	19	17	14	5	49	7	16	18	28	16	16	8	20	9	36	2	21	14	30	3	36	1	17	15	22	6	43	11	32	10	23	19	17
0	32	16	15	17	12	7	46	3	37	18	43	11	40	13	43	9	48	4	36	15	24	8	25	1	33	14	32	5	26	6	37	12	24	10	24	2	15	19	22
10	34	6	33	15	25	8	46	0	20	18	33	4	19	13	45	2	47	1	32	3	12	11	29	16	29	5	46	12	17	7	48	14	39	17	40	19	41	9	37
13	26	3	47	5	44	6	49	1	22	17	12	10	28	19	36	9	27	4	25	14	48	7	11	16	49	12	24	11	48	2	19	0	47	18	49	8	46	15	36
13	23	18	48	14	15	0	42	3	36	8	15	6	32	10	18	1	45	15	23	11	45	2	13	17	21	12	32	7	44	5	25	19	34	16	22	9	11	4	43
17	37	7	49	15	45	2	28	9	15	8	35	12	29	13	44	1	26	4	25	5	30	3	39	0	15	14	28	18	23	6	42	11	33	16	45	10	10	19	20
0	10	6	37	3	15	13	13	10	11	2	49	1	28	14	28	15	13	8	29	12	21	16	32	11	21	4	48	5	11	17	26	9	33	18	22	7	21	19	49
18	38	0	41	4	30	13	43	6	11	2	43	14	27	3	26	9	30	15	19	16	36	1	31	17	47	5	41	10	34	8	40	12	32	7	13	11	18	19	27
6	24	5	30	7	10	10	35	8	28	16	43	19	12	9	44	15	15	3	15	2	35	18	43	0	38	4	16	1	29	17	40	14	49	13	38	12	16	11	30
3	48	6	35	13	43	2	37	17	18	5	27	9	27	7	41	1	22	15	28	16	18	10	37	18	48	4	10	8	14	11	18	14	43	0	48	12	12	19	49
0	13	13	38	7	34	6	42	1	36	5	45	18	24	8	35	14	26	19	30	12	47	16	24	11	47	4	40	10	43	3	16	15	10	2	12	9	39	17	22
16	30	13	47	19	49	8	20	4	40	3	46	17	21	14	33	6	44	7	23	9	24	0	48	10	43	15	41	2	32	5	29	11	36	1	38	12	47	18	12
13	10	5	36	12	18	16	48	0	27	14	43	10	46	6	27	7	46	19	35	11	31	2	18	8	24	3	23	17	29	18	14	9	19	1	40	15	38	4	13
9	45	16	44	0	43	17	31	14	35	13	17	12	42	3	14	18	37	10	39	6	48	7	38	15	26	4	49	2	28	11	35	1	42	5	24	8	44	19	38
