# Supplementary material for: A product-driven system with an evolutionary algorithm to increase flexibility in planning a job shop
Source: PLoS One. 2023 Feb 16;18(2):e0281807. doi: 10.1371/journal.pone.0281807 (PMC9934420; doi:10.1371/journal.pone.0281807)
Supplement: S7 File — (ZIP) [file pone.0281807.s007.zip › Taillard_specification/yn04.txt]

20	20
34	38	21	15	42	17	41	10	26	24	31	25	31	33	35	30	16	16	30	13
41	33	15	38	40	38	37	20	22	34	16	39	15	19	36	39	26	19	39	34
34	12	10	47	28	27	19	34	33	40	37	24	15	34	44	37	22	31	39	26
48	46	47	45	15	25	34	24	35	15	48	19	10	48	16	28	18	17	44	41
47	23	48	45	39	42	32	11	16	14	19	46	10	17	41	47	32	17	21	17
14	20	18	14	10	16	24	18	24	18	42	13	23	40	48	12	24	23	45	30
27	15	26	19	14	49	16	28	16	20	36	21	30	36	17	22	43	32	23	17
32	15	12	46	37	43	40	43	48	36	24	25	33	32	26	37	24	24	15	22
34	33	25	46	20	33	19	45	47	32	12	29	29	46	17	48	39	40	41	37
26	47	44	49	22	12	28	36	27	25	48	11	49	24	48	19	47	49	46	36
23	48	15	42	36	15	32	18	45	23	45	13	21	32	44	25	34	22	11	43
37	49	45	28	15	35	29	44	26	25	30	39	15	28	23	42	33	45	10	20
10	37	15	13	11	49	28	28	13	29	21	32	21	48	11	26	33	22	21	49
38	41	30	43	11	43	27	26	30	19	36	31	47	41	34	40	32	13	18	27
24	30	10	35	28	43	12	44	15	15	35	43	38	16	29	40	49	38	16	30
48	35	43	37	18	27	27	41	22	28	18	37	48	10	14	18	43	48	12	49
13	38	34	42	36	45	24	35	26	30	47	24	47	40	43	16	10	12	39	22
30	47	49	20	40	46	21	33	44	23	24	48	43	41	32	29	36	38	47	12
10	36	18	48	27	43	46	27	46	35	31	18	24	23	29	14	19	40	38	13
45	44	43	31	35	17	42	14	37	39	48	38	26	49	28	35	42	24	44	38
17	18	1	7	16	9	8	19	11	12	2	20	15	14	5	10	4	13	6	3
6	12	7	17	1	15	4	2	14	5	8	18	10	3	11	13	19	9	16	20
18	2	17	8	14	16	1	7	20	13	10	15	9	11	3	4	19	12	5	6
6	8	17	11	15	9	1	4	13	19	3	14	12	2	18	16	5	7	10	20
13	4	10	17	15	7	9	16	14	6	12	2	20	11	8	3	18	5	1	19
19	17	2	13	14	7	6	5	1	12	16	20	4	15	10	9	3	11	8	18
1	13	5	14	18	6	8	19	17	9	10	3	15	4	2	16	7	12	11	20
1	17	18	8	4	19	12	14	10	5	16	9	2	15	6	7	13	11	3	20
11	7	16	9	1	19	5	14	3	2	4	12	17	6	13	8	15	18	20	10
14	4	6	7	2	18	11	20	10	5	15	8	17	13	12	3	1	19	9	16
14	19	15	1	4	9	7	11	2	16	12	3	18	13	8	6	20	17	10	5
18	8	16	3	10	9	13	14	2	5	6	4	1	15	19	7	12	17	11	20
1	7	4	14	11	3	2	15	16	9	13	17	12	5	6	18	10	19	8	20
19	1	5	14	7	3	15	4	10	16	17	2	18	6	11	9	13	8	12	20
7	6	8	11	9	17	20	10	16	4	3	19	1	5	2	18	15	14	13	12
4	7	14	3	18	6	10	8	2	16	17	11	19	5	9	12	15	1	13	20
1	14	8	7	2	6	19	9	15	20	13	17	12	5	11	4	16	3	10	18
17	14	20	9	5	4	18	15	7	8	10	1	11	16	3	6	12	2	13	19
14	6	13	17	1	15	11	7	8	20	12	3	9	4	18	19	10	2	16	5
10	17	1	18	15	14	13	4	19	11	7	8	16	5	3	12	2	6	9	20
